# Supplementary material for: Impact of regional accessibility on urban residents’ income in China: A bidirectional-fixed panel model
Source: PLoS One. 2023 Oct 30;18(10):e0289866. doi: 10.1371/journal.pone.0289866 (PMC10615303; doi:10.1371/journal.pone.0289866)
Supplement: S1 File — (XLSX) [file pone.0289866.s001.xlsx]

## Sheet: Sheet1
ID	Year	Income	Var1	Var2	Var3	Var4	Var5
1	2000	1.03497	38	0.082107	0.0759604	0.549433	0.129522
1	2001	1.15778	36	0.116636	0.196477	0.55997	0.123363
1	2002	1.24639	35	0.13137	0.189023	0.543089	0.116598
1	2003	1.38826	36	0.0485071	0.200596	0.52325	0.108807
1	2004	1.56378	38	0.0595844	0.209715	0.460038	0.101471
1	2005	1.7653	29	0.0419485	0.153683	0.420663	0.0926908
1	2006	1.99775	28	0.0461062	0.164777	0.428288	0.0852538
1	2007	2.19887	27	0.041183	0.176355	0.406295	0.102484
1	2008	2.47249	26	0.0491332	0.186811	0.437544	0.0926107
1	2009	2.67385	24	0.0344048	0.190847	0.43692	0.0938732
1	2010	2.90729	24	0.0520353	0.192532	0.441369	0.0923517
1	2011	3.2903	23	0.0280357	0.199683	0.424585	0.0921668
1	2012	3.64688	23	0.0283917	0.20612	0.430821	0.0938497
1	2013	4.45639	22	0.027072	0.214028	0.429481	0.097812
1	2014	4.85318	21	0.0260356	0.212119	0.451834	0.0979076
1	2015	5.28592	20	0.0351718	0.249307	0.449194	0.0968704
1	2016	5.72753	19	0.0337135	0.249587	0.428729	0.0953778
1	2017	6.24063	19	0.058637	0.243423	0.413187	0.0963944
1	2018	6.79899	19	0.0377814	0.24629	0.387457	0.0973837
2	2000	0.81405	50	0.129274	0.108195	0.447157	0.141195
2	2001	0.89587	49	0.14484	0.122744	0.452528	0.137629
2	2002	0.933756	49	0.153579	0.141833	0.458942	0.134095
2	2003	1.03129	51	0.0552299	0.1275	0.376796	0.130669
2	2004	1.14672	53	0.0697976	0.127912	0.359053	0.123318
2	2005	1.26385	55	0.0737473	0.119569	0.321846	0.118097
2	2006	1.42831	57	0.0755415	0.124593	0.31125	0.112647
2	2007	1.63573	57	0.0794632	0.133519	0.317547	0.108904
2	2008	1.94225	60	0.0373649	0.136555	0.314797	0.105226
2	2009	2.1402	53	0.0819141	0.149468	0.323169	0.10022
2	2010	2.42926	52	0.0281124	0.14926	0.314658	0.0979337
2	2011	2.69209	52	0.0745769	0.158865	0.300254	0.096939
2	2012	2.96264	52	0.0735159	0.166219	0.304131	0.0976742
2	2013	2.89798	51	0.0725289	0.177396	0.311091	0.0984064
2	2014	3.1506	49	0.0736919	0.183424	0.301308	0.099518
2	2015	3.41013	47	0.0795938	0.195448	0.317887	0.100214
2	2016	3.71096	42	0.114481	0.206841	0.315107	0.100575
2	2017	4.02775	41	0.0386119	0.176874	0.308891	0.102857
2	2018	4.29763	40	0.0170664	0.16505	0.29416	0.102588
3	2000	0.6094	47	0.0120358	0.0255383	0.318727	0.211373
3	2001	0.6642	46	0.0127354	0.0293103	0.340048	0.205594
3	2002	0.724	47	0.0125465	0.0304083	0.34676	0.197358
3	2003	0.774	48	0.0152656	0.0582225	0.331367	0.18561
3	2004	0.8628	49	0.0178355	0.056915	0.326348	0.172198
3	2005	1.004	48	0.0201407	0.0605352	0.339251	0.159344
3	2006	1.1495	48	0.0194233	0.0632805	0.344815	0.147419
3	2007	1.3204		0.010538	0.0691183	0.347816	0.137951
3	2008	1.5061	50	0.0204604	0.068274	0.354145	0.12977
3	2009	1.6607	50	0.0123702	0.0802715	0.396682	0.125147
3	2010	1.8289	49	0.0173982	0.0897274	0.41455	0.120971
3	2011	2.0534	50	0.00581	0.0988414	0.407327	0.120074
3	2012	2.3038	50	0.0118965	0.103127	0.425705	0.118621
3	2013	2.3994	49	0.0124853	0.107521	0.405529	0.114115
3	2014	2.5996	47	0.0121411	0.109566	0.468732	0.109591
3	2015	2.8168	45	0.0130522	0.125425	0.494989	0.121341
3	2016	3.0459	45	0.0136821	0.125869	0.501918	0.125241
3	2017	3.2896	39	0.0277243	0.237534	0.878415	0.138746
3	2018	3.5527	38	0.016318	0.163024	0.538321	0.145621
4	2000	0.6284	51	0.0197694	0.0228971	0.232059	0.167865
4	2001	0.685	51	0.0126689	0.0254569	0.24975	0.164622
4	2002	0.7466	52	0.0097466	0.0333198	0.251614	0.158396
4	2003	0.8067	55	0.0129064	0.0563541	0.237301	0.150082
4	2004	0.8902	56	0.0210389	0.0599862	0.221175	0.140831
4	2005	1.0488	57	0.0203662	0.0630224	0.231104	0.129361
4	2006	1.2376	58	0.0171002	0.0641538	0.230438	0.120564
4	2007	1.4237	57	0.0175722	0.0694188	0.23344	0.114219
4	2008	1.6382	59	0.0078262	0.0721788	0.227385	0.110747
4	2009	1.8053	58	0.0142032	0.0749511	0.251412	0.106881
4	2010	1.9555	58	0.007529	0.0743839	0.25386	0.106653
4	2011	2.1956	60	0.0128314	0.0811548	0.245257	0.108628
4	2012	2.4358	59	0.0132487	0.083648	0.261875	0.110003
4	2013	2.6703	59	0.0136768	0.0812223	0.281743	0.107405
4	2014	2.889	58	0.0138823	0.0842781	0.31438	0.107953
4	2015	3.1271	55	0.012693	0.0970434	0.351935	0.110337
4	2016	3.3725	55	0.0155009	0.10111	0.373117	0.111842
4	2017	3.6415	62	0.0338435	0.206727	0.816499	0.115232
4	2018	3.9328	55	0.0161813	0.107734	0.394478	0.117414
5	2000	0.6173	36	0.0431855	0.0456352	0.29097	0.167074
5	2001	0.6728	36	0.0237175	0.0513576	0.308732	0.159843
5	2002	0.7334	37	0.0251769	0.0515207	0.315328	0.154478
5	2003	0.8032	40	0.0330263	0.0785688	0.304183	0.146365
5	2004	0.8526	41	0.0368057	0.0756082	0.297899	0.137771
5	2005	0.9802	39	0.0394935	0.0897544	0.299375	0.128912
5	2006	1.0774	38	0.0384604	0.100384	0.303977	0.120019
5	2007	1.2365	39	0.0378332	0.105832	0.289859	0.113868
5	2008	1.4081	41	0.0217783	0.116431	0.296859	0.110163
5	2009	1.5499	39	0.0388128	0.128917	0.352067	0.106636
5	2010	1.7202	40	0.0357872	0.145884	0.360001	0.105376
5	2011	1.965	39	0.0363325	0.157576	0.368614	0.105832
5	2012	2.2098	39	0.0347907	0.175513	0.398298	0.107006
5	2013	2.4021	38	0.0391197	0.171393	0.44027	0.106252
5	2014	2.6052	37	0.0415712	0.176632	0.481299	0.107082
5	2015	2.8157	36	0.042897	0.182573	0.506875	0.108578
5	2016	3.0347	35	0.0445189	0.181992	0.518623	0.110738
5	2017	3.2795	35	0.0680027	0.258897	0.763959	0.110738
5	2018	3.5418	33	0.0448554	0.178072	0.507862	0.116667
6	2000	0.523	48	0.0309062	0.0228869	0.302804	0.220351
6	2001	0.5701	48	0.0170499	0.0268846	0.320224	0.210581
6	2002	0.6214	49	0.0080189	0.0277139	0.322572	0.200534
6	2003	0.6842	52	0.0092565	0.0633628	0.307589	0.192512
6	2004	0.7706	52	0.0118881	0.0679878	0.291284	0.178375
6	2005	0.9233	50	0.0107903	0.0724486	0.268608	0.166508
6	2006	1.0503	52	0.0101763	0.0805904	0.263711	0.155499
6	2007	1.2584	53	0.0078573	0.0810312	0.262351	0.146425
6	2008	1.4457	55	0.0068112	0.0778708	0.258172	0.140279
6	2009	1.5961	54	0.0112657	0.0981115	0.300726	0.136035
6	2010	1.7561	54	0.0073054	0.111729	0.303687	0.137208
6	2011	1.965	55	0.0151791	0.11783	0.303045	0.141775
6	2012	2.174	54	0.0167023	0.125511	0.321953	0.146994
6	2013	2.0661	51	0.017878	0.119919	0.36132	0.135262
6	2014	2.2699	50	0.0184563	0.131387	0.403365	0.135532
6	2015	2.463	47	0.0162425	0.16393	0.433803	0.142879
6	2016	2.6602	47	0.0203336	0.159313	0.452155	0.146919
6	2017	2.873	43	0.0545597	0.404643	1.2385	0.15509
6	2018	3.1029	45	0.0213507	0.181209	0.488293	0.161626
7	2000	0.4944	52	0.0116672	0.0194898	0.298884	0.220718
7	2001	0.5389	52	0.0095493	0.0204673	0.312464	0.209644
7	2002	0.5874	53	0.0085688	0.0191055	0.319601	0.198967
7	2003	0.6127	55	0.0093031	0.0693888	0.303656	0.190279
7	2004	0.6698	57	0.0139718	0.0647618	0.283907	0.178579
7	2005	0.7752	57	0.0170609	0.0762051	0.295774	0.165862
7	2006	0.902	58	0.0164903	0.0860437	0.292901	0.155964
7	2007	1.0575	56	0.0128596	0.0935485	0.306372	0.146888
7	2008	1.2128	57	0.0375132	0.11094	0.334025	0.137763
7	2009	1.3355	57	0.0132081	0.125562	0.368866	0.130457
7	2010	1.4744	56	0.0265006	0.142182	0.380108	0.12714
7	2011	1.6691	56	0.0007277	0.15019	0.379343	0.129665
7	2012	1.8639	54	0.00411	0.16334	0.407328	0.129758
7	2013	1.8194	52	0.0177454	0.161534	0.441525	0.114904
7	2014	2.0007	47	0.0181269	0.178891	0.483431	0.119977
7	2015	2.1895	45	0.0077533	0.211744	0.496005	0.124617
7	2016	2.3913	47	0.0182962	0.207206	0.490896	0.129442
7	2017	2.5826	36	0.10992	1.12904	2.90312	0.134177
7	2018	2.7892	41	0.0196187	0.230075	0.533817	0.140527
8	2000	0.593	45	0.0213802	0.0191497	0.318469	0.188984
8	2001	0.6464	44	0.0076534	0.0184349	0.34019	0.178553
8	2002	0.7046	45	0.0090192	0.019371	0.343742	0.168213
8	2003	0.7437	48	0.0238096	0.0644071	0.341919	0.160634
8	2004	0.8265	49	0.0165815	0.0622402	0.331138	0.14794
8	2005	0.9195	49	0.0098708	0.0803181	0.359167	0.13724
8	2006	1.0098	49	0.0117947	0.0863877	0.367584	0.127278
8	2007	1.0925	50	0.0096362	0.0952161	0.37032	0.121174
8	2008	1.2311	48	0.0027954	0.10518	0.391978	0.11698
8	2009	1.3555	50	0.0167727	0.115813	0.422133	0.112596
8	2010	1.5047	52	0.0033166	0.131154	0.421509	0.112695
8	2011	1.7047	55	0.011751	0.13579	0.415724	0.11531
8	2012	1.9048	55	0.0127719	0.140973	0.431591	0.117626
8	2013	1.9757	54	0.0132191	0.158531	0.420233	0.118258
8	2014	2.1672	52	0.0122615	0.150762	0.494794	0.120725
8	2015	2.3662	50	0.0086341	0.188912	0.503046	0.125288
8	2016	2.5679	48	0.0134381	0.176023	0.525776	0.129246
8	2017	2.7734	49	0.0364245	0.488947	1.36231	0.133444
8	2018	2.9952	42	0.0180937	0.292628	0.600077	0.138245
9	2000	0.4408	42	0.0267426	0.0453409	0.4056	0.145357
9	2001	0.4805	45	0.0014724	0.0583801	0.42716	0.145654
9	2002	0.5237	44	0.0028544	0.0863422	0.423644	0.143406
9	2003	0.5691	45	0.0056476	0.117766	0.390456	0.139873
9	2004	0.6521	49	0.0076622	0.131709	0.346639	0.13561
9	2005	0.7714	45	0.0088283	0.141168	0.351473	0.127118
9	2006	0.894	44	0.0057858	0.141714	0.341236	0.121448
9	2007	1.0051	45	0.0063617	0.162887	0.335885	0.119253
9	2008	1.2054	44	0.0053739	0.154212	0.322923	0.116997
9	2009	1.3246	42	0.0068733	0.193954	0.342849	0.113733
9	2010	1.4649	43	0.0048991	0.188047	0.335728	0.109685
9	2011	1.6545	44	0.0107863	0.206967	0.341537	0.110034
9	2012	1.8441	43	0.0127729	0.216093	0.356366	0.107109
9	2013	1.9641	42	0.0130189	0.223858	0.37948	0.102442
9	2014	2.1651	43	0.0148077	0.244418	0.416764	0.104268
9	2015	2.3841	40	0.0151934	0.286211	0.453318	0.106117
9	2016	2.6069	37	0.0208436	0.283216	0.466015	0.108511
9	2017	2.8154	39	0.0389904	0.666188	1.06082	0.109677
9	2018	3.0407	34	0.0189291	0.364602	0.517429	0.111828
10	2000	0.561	45	0.0262937	0.0384921	0.44323	0.156837
10	2001	0.6115	43	0.0203779	0.041384	0.445867	0.147607
10	2002	0.6665	43	0.0206914	0.0455065	0.432599	0.141791
10	2003	0.7139	47	0.0264501	0.124715	0.390317	0.136467
10	2004	0.754	50	0.0277559	0.125779	0.3425	0.13303
10	2005	0.7845	51	0.025117	0.134672	0.327226	0.127159
10	2006	0.8477	52	0.0021308	0.145284	0.310463	0.121003
10	2007	1.0395	56	0.0015248	0.137384	0.275989	0.116656
10	2008	1.0861	60	0.0156078	0.149424	0.258725	0.113515
10	2009	1.3282	52	0.0060185	0.170668	0.287058	0.11164
10	2010	1.4667	51	0.0177103	0.175396	0.290286	0.110387
10	2011	1.6686	55	0.0033312	0.174206	0.275204	0.110927
10	2012	1.8706	53	0.0069661	0.199503	0.295893	0.110241
10	2013	1.8896	51	0.0020141	0.205767	0.308605	0.108728
10	2014	2.0982	50	0.0068358	0.189431	0.329143	0.111479
10	2015	2.2885	47	0.0073156	0.215301	0.361216	0.114293
10	2016	2.4856	46	0.0092373	0.211149	0.37767	0.117494
10	2017	2.6844	46	0.0062914	0.83452	1.4913	0.121053
10	2018	2.8992	36	0.0090396	0.254582	0.432492	0.123037
11	2000	0.5176	50	0.0155324	0.0144302	0.251274	0.192699
11	2001	0.5642	48	0.0105704	0.0170327	0.279509	0.184114
11	2002	0.615	49	0.0026997	0.0193848	0.283453	0.179505
11	2003	0.6728	52	0.0110612	0.069321	0.262975	0.170546
11	2004	0.7383	50	0.0089096	0.0648479	0.248215	0.157501
11	2005	0.8597	53	0.0104476	0.0556865	0.221171	0.142943
11	2006	0.9885	53	0.008469	0.0628846	0.224981	0.129565
11	2007	1.1383	52	0.0081085	0.0686342	0.231333	0.121122
11	2008	1.3175	51	0.0170924	0.072831	0.242365	0.113801
11	2009	1.4519	48	0.0062514	0.0874632	0.272422	0.109965
11	2010	1.6115	51	0.0150777	0.096742	0.263587	0.108511
11	2011	1.846	53	0.007315	0.102255	0.264517	0.111459
11	2012	2.0805	53	0.0079929	0.110785	0.280175	0.112816
11	2013	2.2072	52	0.0084323	0.116964	0.294142	0.111083
11	2014	2.4174	52	0.0067129	0.12168	0.321664	0.116801
11	2015	2.635	50	0.0088712	0.146005	0.334011	0.139728
11	2016	2.8604	50	0.0105885	0.142438	0.346382	0.132051
11	2017	3.0893	50	0.0486012	0.635077	1.56343	0.140103
11	2018	3.3364	43	0.0121047	0.169255	0.388933	0.148148
12	2000	0.6531	52	0.0338839	0.0204905	0.220347	0.21165
12	2001	0.7118	53	0.0258254	0.0226106	0.231674	0.203753
12	2002	0.7759	54	0.0166574	0.0236669	0.234714	0.197027
12	2003	0.8388	55	0.0292622	0.0618789	0.228178	0.183349
12	2004	0.9212	54	0.0305358	0.0655402	0.228605	0.169309
12	2005	1.0165	54	0.0348278	0.0772358	0.286857	0.155655
12	2006	1.1255	56	0.034406	0.0832314	0.282186	0.144579
12	2007	1.3809	57	0.0298867	0.0952232	0.276091	0.137088
12	2008	1.6302	57	0.0036618	0.10133	0.285497	0.129739
12	2009	1.7752	53	0.0275204	0.115163	0.308978	0.124138
12	2010	1.9576	54	0.0050364	0.132958	0.310216	0.122333
12	2011	2.2224	54	0.0230553	0.141457	0.306014	0.122688
12	2012	2.4872	54	0.0218181	0.14938	0.316599	0.124469
12	2013	2.709	53	0.0218427	0.150495	0.331518	0.125734
12	2014	2.9415	48	0.0202465	0.139024	0.332587	0.126399
12	2015	3.1924	45	0.0190319	0.194814	0.321918	0.133325
12	2016	3.4633	44	0.0196859	0.188044	0.325873	0.140426
12	2017	3.7404	39	0.0771621	0.673765	1.13355	0.14557
12	2018	4.0396	37	0.0223342	0.199584	0.335572	0.152401
13	2000	0.538	54	0.021184	0.0166857	0.212501	0.200792
13	2001	0.5864
13	2002	0.6392	54	0.0105918	0.0200774	0.218705	0.184912
13	2003	0.6928	53	0.0142673	0.0591389	0.218061	0.176606
13	2004	0.769	53	0.0170338	0.0613337	0.214992	0.166558
13	2005	0.8947	53	0.018272	0.0756211	0.272284	0.155209
13	2006	0.9936	52	0.012404	0.0805436	0.297661	0.145152
13	2007	1.0954	50	0.0072719	0.0995387	0.336749	0.13746
13	2008	1.1948	49	0.198755	0.105357	0.359267	0.131118
13	2009	1.3142	51	0.0072122	0.138645	0.412034	0.12286
13	2010	1.4525	51	0.111115	0.143382	0.406624	0.120241
13	2011	1.6514	53	0.0102352	0.147909	0.403261	0.12149
13	2012	1.8504	52	0.0114534	0.159056	0.427321	0.123779
13	2013	1.7808	52	0.0117101	0.173387	0.459002	0.120358
13	2014	1.9614	48	0.0115614	0.211093	0.481226	0.124547
13	2015	2.1615	46	0.008541	0.220433	0.499198	0.130434
13	2016	2.3787	47	0.011109	0.213197	0.475597	0.136264
13	2017	2.569	48	0.0318758	0.538917	1.3577	0.147577
13	2018	2.7745	41	0.012494	0.230455	0.507221	0.155702
14	2000	0.6209	49	0.0173451	0.0605222	0.425236	0.151806
14	2001	0.6768	49	0.0148255	0.0658811	0.417068	0.151946
14	2002	0.7377	50	0.0189407	0.0732746	0.418037	0.154978
14	2003	0.8264	52	0.0190783	0.0829383	0.359446	0.155773
14	2004	0.9353	55	0.0184338	0.0892871	0.353375	0.16268
14	2005	1.0476	47	0.0151239	0.0804322	0.429967	0.136344
14	2006	1.1741	47	0.0570087	0.094139	0.430594	0.132877
14	2007	1.3745	51	0.0144416	0.124151	0.411101	0.130872
14	2008	1.5229	50	0.0043527	0.104119	0.422284	0.125975
14	2009	1.5606	44	0.0115658	0.103482	0.467046	0.142912
14	2010	1.7257	45	0.0059774	0.106654	0.464466	0.138796
14	2011	2.0148	46	0.0210873	0.115048	0.467902	0.137863
14	2012	2.2587	45	0.0213651	0.120031	0.488663	0.133898
14	2013	2.4	44	0.0242366	0.132253	0.531093	0.12985
14	2014	2.5768	40	0.0261316	0.127492	0.572941	0.129619
14	2015	2.7727	37	0.0193657	0.153542	0.563291	0.13125
14	2016	2.9632	36	0.0103859	0.143479	0.563756	0.132432
14	2017	3.1469	37	0.0022975	0.152163	0.561513	0.135501
14	2018	3.3986	37		0.139648	0.466447	0.135278
15	2000	0.5177	51	0.0036483	0.0586258	0.461083	0.18739
15	2001	0.5643	53	0.0065276	0.073931	0.468855	0.189884
15	2002	0.6151	54	0.0096458	0.0723483	0.458871	0.191321
15	2003	0.677	57	0.0003159	0.122797	0.414802	0.199378
15	2004	0.7306	60	0.0065975	0.121331	0.38938	0.19354
15	2005	0.8526	54	0.0023541	0.126673	0.358946	0.194264
15	2006	0.9765	52	0.0061071	0.139719	0.37674	0.179009
15	2007	1.1508	52	0.0099472	0.151925	0.376805	0.174617
15	2008	1.3758	53	0.0059511	0.174308	0.40839	0.169904
15	2009	1.4585	48	0.0105056	0.186352	0.443996	0.163466
15	2010	1.6102	49	0.0036722	0.190794	0.435426	0.159208
15	2011	1.8914	51	0.0081427	0.200585	0.422697	0.151834
15	2012	2.1622	51	0.014243	0.200299	0.444126	0.140357
15	2013	2.1429	47	0.010534	0.241937	0.487087	0.113393
15	2014	2.3042	44	0.0111355	0.221406	0.540496	0.109611
15	2015	2.4771	42	0.0112935	0.276069	0.538919	0.114446
15	2016	2.6272	37	0.0130218	0.278699	0.593698	0.110063
15	2017	2.798	39	0.0129555	0.367123	0.738188	0.110063
15	2018	3.0219	37	0.0094655	0.26258	0.550353	0.110063
16	2000	0.4986	58	0.0013548	0.0506813	0.350298	0.152503
16	2001	0.5435	58	0.0025062	0.0546079	0.344591	0.156212
16	2002	0.5924	59	0.0031691	0.0724799	0.339077	0.161491
16	2003	0.6637	60	0.0052784	0.0998896	0.31929	0.159134
16	2004	0.7998	62	0.003267	0.10489	0.319028	0.158328
16	2005	0.8992	58	9e-05	0.100124	0.351147	0.16333
16	2006	1.0122	59	0.0083532	0.107919	0.341787	0.158321
16	2007	1.1676	59	0.0098765	0.122672	0.35886	0.153384
16	2008	1.3305	59	0.0876753	0.130813	0.396299	0.147673
16	2009	1.424	57	0.0084822	0.140428	0.428568	0.141399
16	2010	1.7083	59	0.0219019	0.138797	0.373716	0.137712
16	2011	2.0253	59	0.0221777	0.134513	0.356639	0.13105
16	2012	2.1749	59	0.0247235	0.147103	0.361563	0.126041
16	2013	2.3237	58	0.0268253	0.141151	0.403235	0.1211
16	2014	2.4825	55	0.0274955	0.140943	0.448088	0.117342
16	2015	2.6414	50	0.0318895	0.169062	0.483965	0.115693
16	2016	2.7801	48	0.0332146	0.153694	0.491708	0.112782
16	2017	2.958	42	0.0174867	0.23883	0.731834	0.113636
16	2018	3.1946	47		0.168919	0.47257	0.113636
17	2000	0.5206	55	0.0007442	0.0377938	0.22973	0.158323
17	2001	0.5674	54	0.0008789	0.0419753	0.227451	0.162481
17	2002	0.6185	54	0.0064282	0.0460464	0.228778	0.171976
17	2003	0.7072	60	0.003762	0.108091	0.197339	0.176779
17	2004	0.8136	63	0.0009798	0.109127	0.190075	0.172853
17	2005	0.9127	58	0.0018818	0.118871	0.284791	0.178434
17	2006	1.016	59	0.0051979	0.151603	0.290106	0.17104
17	2007	1.2418	60	0.021662	0.143182	0.293994	0.164793
17	2008	1.4286	63	0.0310514	0.14242	0.826026	0.156995
17	2009	1.5494	63	0.0096629	0.145306	0.315699	0.148864
17	2010	1.7122	65	0.0096316	0.147643	0.296225	0.145081
17	2011	2.0131	68	0.0109798	0.144455	0.263436	0.140802
17	2012	2.2545	67	0.0132696	0.151909	0.280453	0.134454
17	2013	2.2803	65	0.0145167	0.184356	0.319271	0.124188
17	2014	2.4565	58	0.0158754	0.183316	0.358252	0.118308
17	2015	2.6407	51	0.023509	0.202087	0.438714	0.116016
17	2016	2.8093	51	0.024835	0.184453	0.44599	0.112094
17	2017	3.006	38	0.066438	0.6866	1.5547	0.112426
17	2018	3.2465	54	0.0159239	0.196718	0.403876	0.112094
18	2000	0.514	53	0.0004868	0.0225629	0.300151	0.148673
18	2001	0.5603	54	0.0002619	0.0270854	0.291602	0.156483
18	2002	0.6107	55	0.008824	0.032404	0.290904	0.168072
18	2003	0.7071	58	0.0035817	0.0969826	0.269745	0.179389
18	2004	0.8097	64	0.002532	0.0955885	0.243767	0.188501
18	2005	0.8911	64	0.0024938	0.0991002	0.185463	0.169121
18	2006	1.0132	65	0.0116205	0.107662	0.24035	0.152088
18	2007	1.2404	64	0.0584519	0.128703	0.275033	0.148743
18	2008	1.4146	64	0.0079897	0.119975	0.284593	0.144727
18	2009	1.516	63	0.0219036	0.12621	0.293352	0.165751
18	2010	1.7353	64	0.0128729	0.122521	0.261609	0.161957
18	2011	2.0127	65	0.0157317	0.126525	0.250848	0.155908
18	2012	2.2539	65	0.0160646	0.128184	0.257468	0.146471
18	2013	2.3249	62	0.0170447	0.152451	0.28796	0.136206
18	2014	2.4907	59	0.0168595	0.156129	0.329413	0.125994
18	2015	2.6651	55	0.0153728	0.173147	0.344877	0.118483
18	2016	2.8223	53	0.0126676	0.164397	0.368035	0.109091
18	2017	3.0142	30	0.0504871	0.665447	1.54782	0.104072
18	2018	3.2553	53	0.0139225	0.168997	0.334983	0.0995475
19	2000	0.531	45	0.0009515	0.0425367	0.398601	0.204405
19	2001	0.5788	49	0.0004752	0.0507871	0.421443	0.193516
19	2002	0.6309	49	0.0065955	0.0543818	0.39214	0.199362
19	2003	0.706	52		0.0953496	0.33177	0.211327
19	2004	0.7772	57	0.0005016	0.109478	0.308822	0.229533
19	2005	0.8787	58	0.032663	0.111992	0.297612	0.235928
19	2006	0.9853	62	0.018407	0.159838	0.268544	0.230165
19	2007	1.1779	61	0.0092271	0.132806	0.245597	0.223676
19	2008	1.3997	62	0.0115459	0.143985	0.248403	0.221821
19	2009	1.5499	52	0.006192	0.128537	0.229098	0.219801
19	2010	1.7557	57	0.0066023	0.134495	0.208308	0.219903
19	2011	2.0286	58	0.0087517	0.134963	0.19193	0.198667
19	2012	2.3341	59	0.008399	0.13777	0.18979	0.19464
19	2013	2.4013	56	0.0093043	0.150493	0.213137	0.186239
19	2014	2.5725	54	0.00944	0.142577	0.218019	0.159065
19	2015	2.75	45	0.005	0.153466	0.299785	0.154727
19	2016	2.8989	43	0.0071143	0.139054	0.31705	0.159509
19	2017	3.0989	37	0.0034708	0.30922	0.68003	0.152439
19	2018	3.3468	38		0.163174		0.159509
20	2000	0.516	49	0.0015914	0.0134434	0.534663	0.158595
20	2001	0.5625	49	0.001111	0.0163661	0.517983	0.156578
20	2002	0.6131	49	5.84e-05	0.0169048	0.480882	0.173711
20	2003	0.696	53	0.0012205	0.119226	0.360339	0.170643
20	2004	0.7914	55	0.0008573	0.120119	0.329619	0.166601
20	2005	0.8981	52	0.0059442	0.119177	0.346605	0.161628
20	2006	1.0123	54	0.0066266	0.172178	0.342282	0.155903
20	2007	1.0862	55	0.0092972	0.153353	0.344824	0.15181
20	2008	1.4036	58	0.0309419	0.150896	0.360387	0.144794
20	2009	1.5379	52	0.0075603	0.161881	0.391082	0.140625
20	2010	1.7394	55	0.0049143	0.157808	0.363415	0.13497
20	2011	2.0194	55	0.0047209	0.173211	0.365539	0.128797
20	2012	2.2878	55	0.0076808	0.181172	0.382464	0.123846
20	2013	2.3714	52	0.0111513	0.208988	0.42014	0.11646
20	2014	2.5652	47	0.0208258	0.208253	0.465051	0.11767
20	2015	2.7525	44	0.022075	0.230534	0.506391	0.118941
20	2016	2.9148	43	0.0230541	0.226532	0.521684	0.120482
20	2017	3.0926	32	0.0965762	1.03372	2.25077	0.123494
20	2018	3.34	48	0.0159455	0.222876	0.453349	0.122755
21	2000	0.5165	50	0.020705	0.0092333	0.3224	0.170127
21	2001	0.5629	53	0.005796	0.0096739	0.314303	0.172242
21	2002	0.6136	54	0.0084559	0.0089533	0.303709	0.18094
21	2003	0.6175	58	0.0102667	0.0950933	0.274557	0.19066
21	2004	0.6811	60	0.0042993	0.100694	0.270065	0.191318
21	2005	0.8633	56	0.0044314	0.0925392	0.336002	0.191121
21	2006	0.8416	56	0.0068952	0.0992106	0.327362	0.198702
21	2007	0.9716	54	0.0025408	0.116621	0.34575	0.183866
21	2008	1.2747	52	0.0003817	0.134613	0.38902	0.170505
21	2009	1.3416	44	0.0039823	0.143266	0.453886	0.163437
21	2010	1.4951	44	0.0011814	0.162496	0.428621	0.1604
21	2011	1.7345	49	0.0127604	0.162799	0.410705	0.156958
21	2012	1.9661	46	0.0120095	0.180264	0.45214	0.140385
21	2013	2.0717	44	0.0007339	0.201002	0.484266	0.117496
21	2014	2.2226	41	0.0008475	0.198687	0.521123	0.111843
21	2015	2.4049	38	0.0009258	0.235898	0.563019	0.110584
21	2016	2.5636	36	0.0012112	0.235478	0.576532	0.103578
21	2017	2.7302	29	0.0191609	1.23109	3.05854	0.105263
21	2018	2.9486	37		0.22381	0.524819	0.107213
22	2000	0.4944	38		0.0164577	0.445904	0.168204
22	2001	0.5389	43	0.0020311	0.0213055	0.474965	0.167648
22	2002	0.5874	41	0.0022152	0.0214218	0.471762	0.176778
22	2003	0.5618	44		0.226428	0.451333	0.193266
22	2004	0.6356	45	0.0002734	0.236429	0.438171	0.192036
22	2005	0.748	39	0.0002891	0.224028	0.385168	0.186713
22	2006	0.8114	45	0.0002583	0.247885	0.379643	0.184705
22	2007	0.9501	52		0.256478	0.346292	0.186051
22	2008	1.1718	52	0.0290814	0.272964	0.362832	0.182912
22	2009	1.2863	40	0.0133606	0.29207	0.382852	0.172135
22	2010	1.4938	45	0.0120037	0.293925	0.388188	0.1722
22	2011	1.7168	52	0.0019544	0.274479	0.334537	0.135182
22	2012	1.9493	52	0.0019956	0.292343	0.347032	0.137258
22	2013	2.0323	50	0.0004673	0.32558	0.375786	0.121355
22	2014	2.1734	48	0.0039005	0.314478	0.37796	0.115008
22	2015	2.3452	45	0.0039131	0.355252	0.456793	0.111771
22	2016	2.4987	44	0.0030803	0.345676	0.472007	0.11039
22	2017	2.6536	31	0.0212071	2.10159	2.6142	0.103896
22	2018	2.8659	48	0.0031343	0.317227	0.394441	0.107143
23	2000	0.5045	52	0.0002419	0.0150607	0.341649	0.173522
23	2001	0.5499	54	0.0011312	0.0153808	0.330556	0.175245
23	2002	0.5994	56	0.0015341	0.0146744	0.318148	0.183651
23	2003	0.582	63	0.0022199	0.108327	0.25082	0.192027
23	2004	0.6857	65	0.0009643	0.11682	0.240272	0.187907
23	2005	0.927	64	0.0004744	0.109461	0.252384	0.185952
23	2006	0.8853	64	0.0054568	0.1255	0.261609	0.180237
23	2007	0.9997	65	0.0059934	0.137484	0.282083	0.172636
23	2008	1.2926	65	0.0134552	0.144998	0.29691	0.163827
23	2009	1.4119	57	0.0103775	0.170924	0.355409	0.153762
23	2010	1.6144	58	0.0139566	0.179481	0.34432	0.148701
23	2011	1.8924	63	0.0051355	0.164715	0.317493	0.138105
23	2012	2.1464	62	0.0070363	0.182368	0.342501	0.137488
23	2013	2.1936	60	0.0070236	0.216736	0.388513	0.124813
23	2014	2.3609	54	0.0075507	0.233326	0.449217	0.120513
23	2015	2.5498	49	0.0084003	0.24763	0.492616	0.117327
23	2016	2.7085	47	0.0091827	0.258019	0.505687	0.112903
23	2017	2.8872	22	0.0424904	1.18154	2.30793	0.113164
23	2018	3.1182	46	0.0085968	0.267994	0.47711	0.113164
24	2000	0.4819
24	2001	0.5253
24	2002	0.5726
24	2003	0.6417	55	0.0020054	0.194302	0.264834	0.220176
24	2004	0.7182	60		0.192883	0.238832	0.221409
24	2005	0.813	65	0.0035676	0.146274	0.270827	0.212792
24	2006	0.8231	67	0.0310403	0.142338	0.249005	0.205748
24	2007	1.0736	69	0.0211536	0.148639	0.247164	0.200746
24	2008	1.2772	71	0.289575	0.161031	0.255602	0.190399
24	2009	1.3795	64	0.0039608	0.199119	0.322187	0.18106
24	2010	1.5278	69	0.267442	0.178586	0.26314	0.174737
24	2011	1.7427	74	0.0109588	0.16782	0.230876	0.168911
24	2012	2.0006	73	0.0164054	0.200317	0.398994	0.157277
24	2013	2.0144	71	0.0162618	0.237907	0.280022	0.127393
24	2014	2.1485	62	0.0024034	0.239533	0.352908	0.124315
24	2015	2.2903	57		0.286685	0.424743	0.123335
24	2016	2.418	56		0.277152	0.435785	0.120205
24	2017	2.5703	28	0.0106594	3.87468	5.67077	0.119898
24	2018	2.776	61	0.041287	0.28856	0.351035	0.119289
25	2000	0.5888	44	0.016104	0.0828236	0.408114	0.167806
25	2001	0.6418	45	0.0141139	0.10971	0.378328	0.151159
25	2002	0.6996	41	0.0145102	0.0650237	0.290502	0.156055
25	2003	0.823	43	0.0214891	0.103451	0.302804	0.15896
25	2004	1.0166	43	0.038693	0.103141	0.305518	0.163018
25	2005	1.215	37	0.0444415	0.0819713	0.409995	0.156635
25	2006	1.4055	39	0.0427983	0.0838793	0.401064	0.156897
25	2007	1.7024	38	0.041656	0.0912817	0.39123	0.153731
25	2008	2.0269	38	0.042999	0.101172	0.405022	0.150334
25	2009	2.2397	36	0.0322338	0.100462	0.390034	0.147777
25	2010	2.5174	36	0.0399121	0.09502	0.405542	0.145539
25	2011	2.8877	36	0.0262708	0.117426	0.408791	0.143048
25	2012	3.2646	36	0.0157315	0.111215	0.412933	0.142597
25	2013	3.5629	32	0.0184371	0.10878	0.421474	0.137521
25	2014	3.4723	29	0.0124906	0.10743	0.434021	0.1343
25	2015	3.7362	28	0.0089904	0.116694	0.437961	0.132325
25	2016	4.022	28	0.0184047	0.132334	0.466808	0.13278
25	2017	4.3518	25	0.0113628	0.184441	0.695056	0.127572
25	2018	4.6999	28	0.0045418	0.122865	0.552176	0.130081
26	2000	0.5875	60	0.0518964	0.0822873	0.224137	0.149792
26	2001	0.6404	60	0.0193462	0.0821401	0.396621	0.152163
26	2002	0.698	54	0.017756	0.074307	0.340235	0.156187
26	2003	0.9216	56	0.0223255	0.101725	0.309424	0.13858
26	2004	1.1502	57	0.0340147	0.10015	0.291732	0.156964
26	2005	1.3218	53	0.0393804	0.0888467	0.341791	0.151586
26	2006	1.5122	54	0.0426694	0.0969902	0.34592	0.14731
26	2007	1.7876	51	0.0366489	0.0895707	0.326385	0.148183
26	2008	2.0861	57	0.0002569	0.0870271	0.293035	0.137537
26	2009	2.3089	54	0.0298904	0.0901713	0.284819	0.132793
26	2010	2.5862	54	0.0008041	0.0832903	0.296978	0.126433
26	2011	2.9628	55	0.0266484	0.083607	0.285335	0.123895
26	2012	3.3488	55	0.0252719	0.0853792	0.279488	0.118971
26	2013	3.6576	52	0.0249282	0.101415	0.307552	0.116444
26	2014	3.5506	49	0.0189032	0.0972663	0.325789	0.114931
26	2015	3.8098	48	0.0137919	0.105662	0.342987	0.112213
26	2016	4.0955	47	0.0173518	0.107135	0.362035	0.111607
26	2017	4.4231	41	0.0056938	0.136548	0.614454	0.111607
26	2018	4.7769	41	0.0039709	0.123491	0.511885	0.107143
27	2000	0.4833	64	0.0019494	0.122037	0.442647	0.162387
27	2001	0.5268	65	0.0102142	0.148515	0.318907	0.164819
27	2002	0.5742	67	0.0134785	0.147083	0.309348	0.164563
27	2003	0.6745	71		0.12376	0.269304	0.168269
27	2004	0.8208	73	0.0091676	0.122203	0.248398	0.165759
27	2005	1.0006	63	0.0098284	0.110611	0.230664	0.160056
27	2006	1.143	64	0.000769	0.123526	0.221672	0.133103
27	2007	1.3623	66	0.0011924	0.145864	0.213323	0.111111
27	2008	1.5999	66	0.0093257	0.13107	0.211495	0.105656
27	2009	1.7621	69		0.176867	0.19575	0.107782
27	2010	1.9741	72	0.0098781	0.162458	0.183291	0.0924528
27	2011	2.2349	73	0.0079551	0.161816	0.178217	0.0883549
27	2012	2.5447	73		0.166309	0.178753	0.0846715
27	2013	2.8158	66	0.0130354	0.15915	0.199475	0.0822785
27	2014	3.1481	63	0.005928	0.157701	0.211342	0.120036
27	2015	3.3968	57	0.0008956	0.189862	0.248393	0.122499
27	2016	3.6515	57	0.0002322	0.232991	0.26551	0.0909091
27	2017	3.94	58	0.0021256	0.220424	0.394653	0.113636
27	2018	4.2552	62	0.0017573	0.219865	0.312605	0.113636
28	2000	0.4551	33	0.0001699	0.03	0.196488	0.148362
28	2001	0.4961	32	0.0014561	0.0311727	0.441529	0.147049
28	2002	0.5407	33	0.0032276	0.0349041	0.432846	0.152307
28	2003	0.6027	37	0.0036285	0.190396	0.404158	0.140845
28	2004	0.6706	40	0.0013353	0.181667	0.361523	0.145401
28	2005	0.7572	37	0.0012515	0.198925	0.394863	0.140198
28	2006	0.8451	41	0.0046768	0.193263	0.374516	0.137069
28	2007	1.0032	47	0.0035344	0.199529	0.325688	0.133931
28	2008	1.1538	50	0.0048	0.202733	0.318804	0.129839
28	2009	1.267	49	0.0037699	0.204916	0.314386	0.124785
28	2010	1.4108	51	0.0017001	0.202338	0.309988	0.12068
28	2011	1.6416	54	0.0017619	0.202045	0.296846	0.118243
28	2012	1.8678	55	0.0004553	0.207488	0.296512	0.113378
28	2013	2.0802	51	0.0003673	0.206268	0.312283	0.104049
28	2014	2.3199	48	0.0007295	0.202682	0.330296	0.100644
28	2015	2.5195	47	0.0028644	0.222984	0.342283	0.0994099
28	2016	2.7336	47	0.0038539	0.226997	0.362207	0.0993521
28	2017	2.966	38	0.0187757	0.756563	1.24024	0.1
28	2018	3.2032	31	0.0166161	0.329207	0.523135	0.100218
29	2000	0.4424	29	0.002526	0.023475	0.218235	0.146391
29	2001	0.4822	30	0.0041975	0.0154339	0.287918	0.148572
29	2002	0.5256	32	0.0035013	0.025446	0.276795	0.145152
29	2003	0.606	34	0.0047023	0.132737	0.279231	0.142257
29	2004	0.6864	35	0.0052604	0.138718	0.288725	0.138304
29	2005	0.768	34	0.0063182	0.149862	0.276744	0.135741
29	2006	0.8469	39	0.0069869	0.151353	0.268652	0.133596
29	2007	1.015	46	0.0062115	0.14138	0.227169	0.132226
29	2008	1.1721	50	0.0788459	0.162941	0.223999	0.127856
29	2009	1.2812	55	0.0019383	0.158552	0.212584	0.121527
29	2010	1.4263	59	0.0621362	0.156776	0.20623	0.0979291
29	2011	1.6548	61	0.0021554	0.147375	0.200184	0.0967198
29	2012	1.8828	63	0.0024618	0.151053	0.195366	0.0965604
29	2013	2.1009	58	0.0024494	0.167426	0.208976	0.108966
29	2014	2.3377	56	0.0007211	0.168648	0.230785	0.107138
29	2015	2.5364	51	0.0007097	0.193472	0.25	0.106867
29	2016	2.7444	50	0.0005649	0.183687	0.264362	0.106583
29	2017	2.9667	34	0.0003214	0.754503	1.31171	0.107595
29	2018	3.204	27	0.0001601	0.288382	0.433045	0.10443
30	2000	0.5256
30	2001	0.5729	60	0.0105632	0.0171291	0.181965	0.134985
30	2002	0.6245	58	0.0121223	0.0145051	0.171955	0.131305
30	2003	0.7204	57	0.0140412	0.122545	0.173401	0.132382
30	2004	0.877	59	0.012527	0.123658	0.153185	0.131512
30	2005	1.1025	53	0.0391625	0.107625	0.255013	0.125054
30	2006	1.3002	55	0.0535981	0.0990551	0.228368	0.115532
30	2007	1.6226	55	0.0461094	0.102702	0.189536	0.117161
30	2008	1.9436	58	0.0024942	0.104601	0.168292	0.110629
30	2009	2.1884	58	0.0316104	0.107189	0.148545	0.132058
30	2010	2.5205	59	0.0021641	0.120607	0.143763	0.104673
30	2011	2.9283	60	0.0254857	0.138766	0.136707	0.101896
30	2012	3.314	61	0.0264114	0.132152	0.137111	0.105457
30	2013	3.6132	60	0.025049	0.13112	0.139997	0.106222
30	2014	3.4983	58	0.0255225	0.133585	0.150286	0.1075
30	2015	3.7432	57	0.0254965	0.136861	0.156248	0.130435
30	2016	4.0221	56	0.029318	0.127127	0.164513	0.138365
30	2017	4.3559	34	0.185365	0.633955	1.04179	0.136646
30	2018	4.7043	52	0.0371551	0.155845	0.18665	0.148148
31	2000	0.4749
31	2001	0.5176	28	0.0027615	0.0164577	0.359441	0.149387
31	2002	0.5642	29	0.0043959	0.0159519	0.355272	0.180497
31	2003	0.6246	28	0.0072189	0.190324	0.337476	0.137189
31	2004	0.7147	28	0.0058016	0.183802	0.331004	0.125517
31	2005	0.8228	30	0.0099716	0.174906	0.33362	0.120296
31	2006	0.9051	32	0.0073874	0.181281	0.320078	0.114535
31	2007	1.0364	33	0.0074137	0.190602	0.300551	0.107813
31	2008	1.2099	36	0.0051331	0.214999	0.299671	0.0998605
31	2009	1.3298	39	0.0072757	0.231728	0.317333	0.0922873
31	2010	1.4858	42	0.0033629	0.223086	0.31609	0.0877995
31	2011	1.7142	45	0.0054865	0.222582	0.304721	0.0836169
31	2012	1.9492	47	0.0050809	0.22042	0.303559	0.0808934
31	2013	2.1482	48	0.0100196	0.219507	0.319317	0.0815956
31	2014	2.4787	46	0.0024136	0.228951	0.331142	0.0768334
31	2015	2.6844	44	0.0013898	0.234241	0.341396	0.0615889
31	2016	2.8885	45	0.00189	0.254637	0.370343	0.0617761
31	2017	3.1195	46	0.0106837	1.42764	2.1143	0.0576923
31	2018	3.369	29	0.0070859	0.358642	0.54161	0.0625
32	2000	0.4708
32	2001	0.5132
32	2002	0.5594
32	2003	0.6112	29	0.0221178	0.162327	0.270869	0.136263
32	2004	0.691	35	0.0103695	0.152016	0.257388	0.1349
32	2005	0.8002	38	0.0094626	0.157848	0.241602	0.131347
32	2006	0.901	45	0.009902	0.162012	0.21912	0.128142
32	2007	1.036	47	0.0089369	0.168199	0.204711	0.123039
32	2008	1.1977	52	0.0103514	0.183259	0.206653	0.113568
32	2009	1.3067	55	0.0064389	0.206873	0.213376	0.113041
32	2010	1.4421	56	0.0088999	0.204744	0.20595	0.0989589
32	2011	1.6368	58	0.0045849	0.215264	0.211029	0.0937902
32	2012	1.8455	59	0.0201794	0.224766	0.212743	0.0891805
32	2013	2.0311	56	0.0061384	0.230321	0.232928	0.085917
32	2014	2.2618	55	0.0071125	0.223412	0.249104	0.0839866
32	2015	2.4314	51	0.0107305	0.2586	0.264229	0.081225
32	2016	2.6259	51	0.0108845	0.257683	0.281499	0.0742857
32	2017	2.8308	36	0.0386081	1.01746	1.14842	0.0747126
32	2018	3.0572	38	0.0204854	0.328	0.0504122	0.0747126
33	2000	0.4161
33	2001	0.4536
33	2002	0.4944
33	2003	0.5629	42	0.0017321	0.192257	0.260785	0.107169
33	2004	0.6471	44	0.0015634	0.231641	0.267601	0.103085
33	2005	0.7519	41	0.0015515	0.192703	0.288703	0.104763
33	2006	0.8441	44	0.000906	0.171393	0.272046	0.10041
33	2007	0.9774	48	0.0034483	0.198542	0.268292	0.0763386
33	2008	1.1749	49	2.13015	0.208235	0.263099	0.0725506
33	2009	1.2866	52	0.0053062	0.227966	0.272604	0.071966
33	2010	1.4288	52	2.47477	0.246702	0.277796	0.0668943
33	2011	1.6314	54	0.011993	0.270076	0.27103	0.0762119
33	2012	1.8609	55	0.0138513	0.29919	0.272835	0.0699652
33	2013	2.0536	52	0.0164613	0.301383	0.287199	0.0632545
33	2014	2.2796	50	0.0137975	0.340145	0.308091	0.0620939
33	2015	2.4597	49	0.002721	0.348445	0.317818	0.0603936
33	2016	2.6565	49	0.0559559	0.322864	0.337754	0.0583942
33	2017	2.8796	38		2.07355	2.22705	0.0551471
33	2018	3.1099	41	0.0018696	0.457556	0.478067	0.0553506
34	2000	0.5934	44	0.0526895	0.0772498	0.505751	0.129952
34	2001	0.6468	44	0.0570446	0.0785624	0.504227	0.126469
34	2002	0.705	44	0.0832889	0.077799	0.496591	0.123483
34	2003	0.7961	47	0.115756	0.0871555	0.45001	0.118996
34	2004	0.8924	49	0.105503	0.0903387	0.425532	0.115295
34	2005	1.0098	43	0.0834494	0.104144	0.439072	0.110182
34	2006	1.1651	45	0.0960058	0.106668	0.416227	0.105307
34	2007	1.4606	48	0.119083	0.105452	0.382425	0.100469
34	2008	1.7013	50	0.0900734	0.105359	0.389988	0.0967751
34	2009	1.8474	50	0.0865837	0.111487	0.416676	0.0919685
34	2010	2.0541	50	0.135325	0.102964	0.411729	0.0889383
34	2011	2.3326	51	0.0600762	0.108066	0.410241	0.0875605
34	2012	2.643	51	0.0554933	0.116028	0.42441	0.0862721
34	2013	2.9073	52	0.0502729	0.123108	0.445074	0.0848852
34	2014	3.4232	50	0.0196781	0.128808	0.502924	0.0857006
34	2015	3.6642	48	0.0090884	0.111186	0.533976	0.0865815
34	2016	3.8995	39	0.0097729	0.148815	0.71864	0.0871935
34	2017	4.1358	39	0.0132808	0.166083	0.77501	0.0881954
34	2018	4.4667	38	0.0150488	0.15343	0.64383	0.0898123
35	2000	0.6902	47	0.097332	0.0726592	0.439971	0.136834
35	2001	0.7523	46	0.097397	0.0794096	0.432315	0.137484
35	2002	0.82	47	0.0943658	0.0797052	0.420982	0.135967
35	2003	0.9101	48	0.112108	0.0902772	0.348191	0.132105
35	2004	1.0378	50	0.0929578	0.0868137	0.328897	0.128205
35	2005	1.1994	46	0.114342	0.0965048	0.340114	0.122353
35	2006	1.335	48	0.0696387	0.10372	0.326616	0.117641
35	2007	1.5108	49	0.0768192	0.110063	0.314072	0.112731
35	2008	1.75	52	0.0104694	0.106266	0.306524	0.10741
35	2009	1.9014	49	0.0944979	0.108326	0.321128	0.101214
35	2010	2.1292	51	0.0118764	0.118545	0.317895	0.0972137
35	2011	2.4276	52	0.115638	0.11949	0.312943	0.0942906
35	2012	2.7539	52	0.111328	0.127228	0.317593	0.0910893
35	2013	3.0238	51	0.110089	0.141624	0.330228	0.0895351
35	2014	3.3591	48	0.112372	0.129246	0.369459	0.0894329
35	2015	3.5888	43	0.0217748	0.117788	0.399333	0.0441404
35	2016	3.8049	42	0.0292799	0.12779	0.500738	0.0889262
35	2017	4.0587	38	0.0406816	0.170601	0.690405	0.0890756
35	2018	4.3834	42	0.0231134	0.130598	0.505974	0.0941176
36	2000	0.5766	56	0.0125154	0.0475712	0.215948	0.131798
36	2001	0.6285	56	0.01808	0.0502257	0.216977	0.119077
36	2002	0.6851	55	0.0191723	0.0468871	0.220093	0.128082
36	2003	0.7434	56	0.0237209	0.0609911	0.216544	0.124537
36	2004	0.8262	59	0.0166556	0.063615	0.193616	0.123941
36	2005	0.9462	55	0.0055812	0.0816738	0.217544	0.11765
36	2006	1.076	55	0.0094973	0.0799101	0.223621	0.114056
36	2007	1.2856	56	0.0146115	0.0899795	0.222407	0.109922
36	2008	1.5074	55	0.005782	0.0973257	0.229053	0.107051
36	2009	1.653	53	0.0292812	0.102785	0.251926	0.102008
36	2010	1.8423	54	0.0140747	0.0950117	0.241974	0.0975013
36	2011	2.1297	53	0.029687	0.0967447	0.252296	0.0943402
36	2012	2.4194	53	0.0331357	0.119484	0.289662	0.0919806
36	2013	2.6661	53	0.0326725	0.12404	0.304997	0.0876501
36	2014	2.7845	51	0.0409392	0.136388	0.3761	0.0875933
36	2015	2.9942	47	0.0025519	0.104611	0.414517	0.0869239
36	2016	3.1442	36	0.0011967	0.170949	0.678608	0.0867052
36	2017	3.332	50	0.0031661	0.31691	1.08565	0.0843023
36	2018	3.5985	41	0.0014961	0.158416	0.548544	0.0818713
37	2000	0.4964	60	0.0079002	0.0974865	0.482753	0.129113
37	2001	0.5411	60	0.0142903	0.103404	0.477324	0.125249
37	2002	0.5898	59	0.0171785	0.0962162	0.485513	0.119544
37	2003	0.6393	59	0.0178139	0.101364	0.445575	0.115315
37	2004	0.7008	60	0.0076764	0.10514	0.419764	0.106724
37	2005	0.8005	54	0.0088311	0.13027	0.455565	0.101475
37	2006	0.9304	56	0.009192	0.132854	0.44176	0.0964716
37	2007	1.0809	56	0.0095182	0.136284	0.430556	0.0518058
37	2008	1.2434	57	0.0118523	0.133013	0.432156	0.0876831
37	2009	1.3557	56	0.0305882	0.169075	0.48393	0.082521
37	2010	1.5302	59	0.0227635	0.167852	0.373012	0.0788556
37	2011	1.8068	60	0.0120814	0.148495	0.352692	0.0756929
37	2012	2.0545	60	0.006451	0.161927	0.368206	0.0723666
37	2013	2.2702	59	0.0240752	0.170777	0.386753	0.0682569
37	2014	2.5035	54	0.0171934	0.175079	0.455105	0.0659154
37	2015	2.6817	49	0.0013343	0.137898	0.513493	0.0650723
37	2016	2.8467	50	1.23e-05	0.202503	0.773926	0.0604651
37	2017	3.0346	58	0.0023488	0.224046	0.842574	0.0616114
37	2018	3.2773	55	0.0006518	0.19986	0.598373	0.062201
38	2000	0.4906	52	0.0045178	0.102499	0.316622	0.142139
38	2001	0.5348	51	0.0061292	0.109255	0.321473	0.138949
38	2002	0.5829	51	0.0089145	0.102867	0.325762	0.131698
38	2003	0.6348	55	0.0125534	0.131959	0.29749	0.121344
38	2004	0.693	59	0.0130155	0.111808	0.26655	0.121359
38	2005	0.8105	59	0.0092013	0.119874	0.255075	0.111253
38	2006	0.9477	60	0.0100259	0.127623	0.247193	0.104175
38	2007	1.11	62	0.0133758	0.130401	0.239179	0.100212
38	2008	1.331	63	0.0347972	0.124243	0.231758	0.0781832
38	2009	1.4705	60	0.0199533	0.140344	0.243198	0.090184
38	2010	1.6774	62	0.0554327	0.13538	0.223568	0.0844761
38	2011	1.9752	63	0.0217733	0.133685	0.2166	0.0813999
38	2012	2.2466	61	0.0261839	0.157834	0.234779	0.0778721
38	2013	2.496	60	0.0266939	0.152807	0.249115	0.0707814
38	2014	2.5972	55	0.0315121	0.158372	0.285018	0.0692105
38	2015	2.772	51	0.0052872	0.113574	0.310314	0.0676543
38	2016	2.9136	43	0.0052639	0.179525	0.492168	0.0666667
38	2017	3.1001	48	0.0016149	0.242595	0.665714	0.0675676
38	2018	3.3481	45	0.0028839	0.184017	0.443719	0.0684932
39	2000	0.414	37	0.0176973	0.0636113	0.404755	0.129477
39	2001	0.4513	36	0.0247051	0.0646079	0.412708	0.128086
39	2002	0.4919	37	0.0308497	0.0827264	0.421249	0.126564
39	2003	0.5484	38	0.0359086	0.123425	0.392655	0.124368
39	2004	0.6039	39	0.0246333	0.107014	0.362725	0.120347
39	2005	0.688	41	0.0161466	0.11908	0.370858	0.0990965
39	2006	0.7859	44	0.0236858	0.123429	0.358635	0.09492
39	2007	0.9814	45	0.024089	0.130085	0.348969	0.0925865
39	2008	1.164	47	0.0382936	0.141018	0.351279	0.09007
39	2009	1.2827	48	0.0562236	0.183409	0.385212	0.0875371
39	2010	1.4535	51	0.0464788	0.18475	0.380718	0.0849768
39	2011	1.7123	51	0.0739064	0.177039	0.365648	0.100747
39	2012	1.9625	50	0.0746653	0.193956	0.370205	0.0972557
39	2013	2.1744	49	0.0615306	0.202581	0.385635	0.0883605
39	2014	2.2931	45	0.043653	0.201349	0.46785	0.082714
39	2015	2.4724	41	0.0158584	0.216489	0.513323	0.0803695
39	2016	2.6111	31	0.0005111	0.248931	0.721442	0.0756303
39	2017	2.7944	32	0.0451309	0.872725	2.49048	0.0765957
39	2018	3.018	31	0.0011092	0.26458	0.736048	0.0769231
40	2000	0.5512	37	0.0251031	0.0655978	0.454385	0.130172
40	2001	0.6008	36	0.0401485	0.0811701	0.455277	0.128646
40	2002	0.6549	35	0.0405933	0.0790777	0.447616	0.124727
40	2003	0.7178	37	0.0385819	0.10997	0.375127	0.120337
40	2004	0.799	39	0.011885	0.0991539	0.352908	0.120192
40	2005	0.8862	37	0.0142562	0.111902	0.361079	0.115205
40	2006	0.998	40	0.0165552	0.110876	0.342973	0.111384
40	2007	1.201	43	0.0200308	0.113852	0.336138	0.10882
40	2008	1.3962	44	0.0322237	0.117621	0.330353	0.104549
40	2009	1.5386	46	0.0345685	0.153243	0.371078	0.100938
40	2010	1.7375	48	0.0638177	0.151699	0.348758	0.0989136
40	2011	2.017	50	0.0310991	0.140891	0.335393	0.0963347
40	2012	2.2994	50	0.051004	0.164731	0.349603	0.0939591
40	2013	2.534	49	0.0524994	0.166716	0.367292	0.0872834
40	2014	2.5214	46	0.0564998	0.167501	0.406889	0.0814609
40	2015	2.7039	43	0.0041204	0.157877	0.45081	0.0799841
40	2016	2.8483	34	0.0013776	0.210197	0.591298	0.0794702
40	2017	3.0412	49	0.0156499	0.42248	1.12858	0
40	2018	3.2844	35	0.0032271	0.225261	0.529501	0.0745763
41	2000	0.5432	48	0.0676113	0.0575286	0.333859	0.153656
41	2001	0.5921	49	0.0772159	0.0636354	0.328664	0.149932
41	2002	0.6454	50	0.0818837	0.063821	0.326447	0.154914
41	2003	0.7318	52	0.0703307	0.0975586	0.321776	0.139616
41	2004	0.8128	53	0.0424304	0.0950026	0.293335	0.130474
41	2005	0.9008	51	0.0169191	0.0948916	0.281915	0.123238
41	2006	1.0135	55	0.0175704	0.0960422	0.268206	0.116669
41	2007	1.2143	56	0.0173605	0.107454	0.252762	0.11265
41	2008	1.4352	57	0.0050995	0.109838	0.253562	0.11142
41	2009	1.5858	56	0.0431409	0.133055	0.264472	0.106748
41	2010	1.8054	55	0.007437	0.136953	0.249141	0.0996051
41	2011	2.0893	55	0.058163	0.149557	0.240237	0.0991932
41	2012	2.3986	54	0.0554522	0.160032	0.247187	0.0950234
41	2013	2.66	53	0.0544539	0.163741	0.257225	0.0895054
41	2014	2.8222	50	0.0556772	0.14207	0.282334	0.0886412
41	2015	3.0457	48	0.0020968	0.113625	0.311484	0.0876537
41	2016	3.2318	41	0.0013868	0.171146	0.434795	0.0815451
41	2017	3.4419	42	0.0100614	0.268278	0.656761	0.0818966
41	2018	3.7172	44	0.0071966	0.169125	0.431229	0.0822511
42	2000	0.3933	39	0.0039958	0.142162	0.616037	0.132185
42	2001	0.4287	39	0.0141231	0.231517	0.621001	0.131848
42	2002	0.4673	40	0.016766	0.195132	0.558326	0.120854
42	2003	0.5143	40	0.0179149	0.21158	0.484456	0.12952
42	2004	0.5623	39	0.0171622	0.187301	0.450749	0.129668
42	2005	0.6656	34	0.007629	0.239645	0.459977	0.121445
42	2006	0.7598	38	0.0092663	0.248947	0.473382	0.111261
42	2007	0.8702	39	0.0099064	0.241867	0.452654	0.113948
42	2008	1.0113	40	0.059495	0.221013	0.457751	0.111867
42	2009	1.1116	41	0.0152125	0.277017	0.439527	0.103708
42	2010	1.271	42	0.0595927	0.232991	0.393361	0.0821291
42	2011	1.4993	44	0.0201163	0.267271	0.364798	0.0792296
42	2012	1.7123	46	0.0206241	0.259658	0.361873	0.0765658
42	2013	1.9058	46	0.0206459	0.279679	0.374886	0.0715856
42	2014	2.1194	45	0.0254424	0.289152	0.427037	0.0692147
42	2015	2.2661	38	0.001978	0.247353	0.521978	0.0677152
42	2016	2.398	27	0.0011027	0.338326	0.691813	0.0793651
42	2017	2.5706	38	0.0872797	0.787981	1.56521	0.0806452
42	2018	2.7763	28	0.0066606	0.356559	0.681312	0.0756757
43	2000	0.4987	48	0.0129657	0.0706464	0.299336	0.125483
43	2001	0.5436	45	0.0184126	0.0753832	0.312512	0.122299
43	2002	0.5925	47	0.0214476	0.0780418	0.310377	0.119411
43	2003	0.6688	50	0.013883	0.0934306	0.290334	0.115163
43	2004	0.7311	55	0.0130737	0.0875782	0.273864	0.115125
43	2005	0.8407	61	0.0154298	0.10505	0.274091	0.0960387
43	2006	0.9649	62	0.0103868	0.0977736	0.263591	0.0959737
43	2007	1.124	64	0.0100441	0.109076	0.260245	0.107482
43	2008	1.3262	63	0.0102839	0.104463	0.264114	0.107367
43	2009	1.4567	63	0.0917726	0.132641	0.291174	0.104098
43	2010	1.657	63	0.0840723	0.136068	0.283656	0.086679
43	2011	1.9469	63	0.0284308	0.138525	0.275807	0.0978618
43	2012	2.2259	63	0.0284511	0.137328	0.283685	0.0989462
43	2013	2.4618	63	0.0298245	0.150699	0.298548	0.0965556
43	2014	2.4382	58	0.0363277	0.16165	0.356427	0.0822679
43	2015	2.6388	55	0.022088	0.144161	0.377958	0.079962
43	2016	2.8133	40	0.0085189	0.217932	0.48919	0.0726257
43	2017	3.0198	54	0.0045933	0.289433	0.560979	0.0734463
43	2018	3.2614	51	0.0041543	0.183302	0.344009	0.0742857
44	2000	0.6579	76	0.02519	0.0410609	0.150508	0.148439
44	2001	0.7171	71	0.0326277	0.0433982	0.167845	0.145262
44	2002	0.7816	69	0.0153256	0.0355881	0.180412	0.14356
44	2003	0.8384	70	0.0198349	0.0626433	0.182103	0.144706
44	2004	0.9509	69	0.0221388	0.0674692	0.191908	0.136218
44	2005	1.1025	72	0.0027174	0.0741069	0.181539	0.132841
44	2006	1.2205	73	0.0032129	0.0788147	0.180124	0.129918
44	2007	1.4907	72	0.0035449	0.0852303	0.191248	0.127963
44	2008	1.7046	72	0.0123684	0.0863517	0.196391	0.117183
44	2009	1.8563	61	0.0304559	0.1226	0.231798	0.0963003
44	2010	2.1035	67	0.0192111	0.118343	0.199829	0.116648
44	2011	2.4265	68	0.115406	0.128692	0.194549	0.111814
44	2012	2.7532	68	0.0816364	0.146332	0.202442	0.111258
44	2013	3.0148	67	0.0689126	0.144523	0.21221	0.108915
44	2014	3.0857	57	0.0352823	0.156536	0.246141	0.107508
44	2015	3.2465	53	0.0115226	0.137903	0.276154	0.10599
44	2016	3.4322	46	0.0122019	0.181823	0.370051	0.107692
44	2017	3.6484	47	0.0136918	0.189617	0.403907	0.107692
44	2018	3.9403	51	0.0141004	0.168925	0.345054	0.107692
45	2000	0.4041	34	0.0235579	0.0693032	0.453952	0.121273
45	2001	0.4405	35	0.03266	0.0675991	0.457426	0.119153
45	2002	0.4801	34	0.0359129	0.0781583	0.447584	0.12528
45	2003	0.5607	37	0.0478078	0.137813	0.417722	0.123564
45	2004	0.5724	42	0.0310643	0.127787	0.395213	0.119828
45	2005	0.6526	41	0.0048487	0.133719	0.366727	0.115155
45	2006	0.7437	43	0.0078061	0.139089	0.344144	0.111447
45	2007	0.8978	46	0.0162935	0.148038	0.32591	0.108317
45	2008	1.0907	51	0.0065006	0.144304	0.304147	0.10352
45	2009	1.2054	51	0.0193943	0.181132	0.319005	0.0982814
45	2010	1.373	53	0.0103484	0.196064	0.314709	0.094642
45	2011	1.6203	53	0.0224288	0.192044	0.305586	0.0929157
45	2012	1.8586	52	0.0260292	0.205358	0.315735	0.0899073
45	2013	2.0575	51	0.0333534	0.212876	0.339531	0.08473
45	2014	1.9276	42	0.0395883	0.241075	0.451311	0.066457
45	2015	2.0689	32	0.0139691	0.281164	0.550567	0.0781344
45	2016	2.1787	33	0.0060285	0.342039	0.729248	0.0766667
45	2017	2.3336	33	0.0059768	1.46363	3.38047	0.0714286
45	2018	2.5203	32	0.0038892	0.343814	0.746412	0.0753425
46	2000	0.3893	33	0.0112037	0.0891659	0.455066	0.147191
46	2001	0.4243	32	0.0199249	0.146942	0.438755	0.149428
46	2002	0.4625	32	0.0200352	0.148038	0.432592	0.149928
46	2003	0.5149	36	0.0213317	0.224626	0.399021	0.148588
46	2004	0.5683	40	0.0131857	0.207036	0.367451	0.154394
46	2005	0.6599	39	0.0022551	0.185016	0.302069	0.138454
46	2006	0.744	41	0.0078267	0.198404	0.291724	0.13291
46	2007	0.9009	45	0.0093961	0.208505	0.262075	0.131438
46	2008	1.0517	48	0.0080941	0.208057	0.242892	0.126951
46	2009	1.1553	50	0.0096671	0.234411	0.352667	0.122358
46	2010	1.296	51	0.0229814	0.223571	0.329914	0.117793
46	2011	1.4957	51	0.0113356	0.213187	0.313229	0.115044
46	2012	1.7111	49	0.0124127	0.232144	0.319788	0.0916911
46	2013	1.8891	50	0.012981	0.228404	0.334073	0.0870987
46	2014	1.9633	43	0.0154769	0.229456	0.378507	0.084909
46	2015	2.121	30	0.0010107	0.0227046	0.500674	0.102376
46	2016	2.2381	25	0.0012394	0.300292	0.626171	0.102639
46	2017	2.3925	31	0.0228055	1.2103	2.34709	0.101191
46	2018	2.5839	28	0.0046847	0.322452	0.575867	0.101191
47	2000	0.5669	46	0.0057825	0.0786767	0.360516	0.148112
47	2001	0.6179	46	0.0100736	0.0819579	0.351822	0.145717
47	2002	0.6735	47	0.0138968	0.0807686	0.346741	0.142841
47	2003	0.7062	49	0.0158451	0.104923	0.32728	0.136315
47	2004	0.7771	51	0.0061479	0.100135	0.305127	0.120901
47	2005	0.8579	48	0.0066185	0.122157	0.340549	0.115008
47	2006	0.9794	48	0.0023358	0.158715	0.335162	0.108789
47	2007	1.2009	49	0.0046459	0.143792	0.328393	0.120093
47	2008	1.3941	47	0.426285	0.15394	0.366457	0.1
47	2009	1.5305	44	0.0114166	0.207849	0.44522	0.112233
47	2010	1.7371	46	0.244938	0.206026	0.43873	0.109707
47	2011	2.0159	48	0.044153	0.225816	0.0421531	0.108105
47	2012	2.2941	48	0.046511	0.231875	0.441584	0.106429
47	2013	2.5304	47	0.0515364	0.232952	0.465555	0.101858
47	2014	2.3009	44	0.0475078	0.232	0.559336	0.0964018
47	2015	2.4767	41	0.001453	0.230245	0.604189	0.0993217
47	2016	2.6338	35	0.0003304	0.288453	0.728152	0.0964286
47	2017	2.7968	48	0.0072848	0.552324	1.38293	0.0938628
47	2018	3.0205	42	0.0027445	0.293008	0.63117	0.0942029
48	2000	0.5863	43	0.0138291	0.0481191	0.359315	0.147104
48	2001	0.6391	44	0.0418103	0.0107295	0.354912	0.140011
48	2002	0.6966	45	0.0450961	0.0469466	0.349245	0.136154
48	2003	0.7908	47	0.0464569	0.0641468	0.327583	0.133662
48	2004	0.8901	48	0.048634	0.0656477	0.322695	0.135359
48	2005	1.0064	47	0.0571307	0.0724811	0.357509	0.126042
48	2006	1.1358	49	0.0644331	0.0842381	0.382657	0.120404
48	2007	1.281	50	0.0614363	0.0869104	0.372579	0.116469
48	2008	1.5002	51	0.0087069	0.0938096	0.369144	0.113218
48	2009	1.6072	51	0.0152279	0.107425	0.38243	0.109478
48	2010	1.7921	52	0.0088977	0.115028	0.386523	0.106774
48	2011	2.0487	52	0.0124804	0.129571	0.378672	0.100433
48	2012	2.2969	51	0.0521578	0.124648	0.390348	0.0984278
48	2013	2.6033	51	0.0307253	0.139248	0.370968	0.0930833
48	2014	2.3908	53	0.0575244	0.126504	0.415082	0.0926319
48	2015	2.909	50	0.0586254	0.138466	0.435674	0.0921428
48	2016	2.7195	49	0.0720984	0.12872	0.442716	0.0929615
48	2017	2.9044	53		0.170281	0.568311	0.0921228
48	2018	3.1367	49	0.0025213	0.124635	0.418575	0.0958722
49	2000	0.5648	40	0.0105528	0.0425938	0.426351	0.144856
49	2001	0.6156	39	0.0124606	0.0112267	0.436703	0.140804
49	2002	0.671	41	0.0187722	0.0464181	0.427715	0.136425
49	2003	0.7581	43	0.0083032	0.069412	0.416638	0.12975
49	2004	0.855	45	0.007811	0.0819796	0.405436	0.125854
49	2005	0.923	45	0.0091987	0.107158	0.450912	0.119176
49	2006	1.0155	46	0.0275436	0.108601	0.452313	0.112768
49	2007	1.25	49	0.0217699	0.0979831	0.385906	0.108628
49	2008	1.4	49	0.0029194	0.10451	0.370019	0.103881
49	2009	1.554	49	0.0169355	0.109791	0.385722	0.0999268
49	2010	1.6935	50	0.0025189	0.118724	0.379879	0.0984033
49	2011	1.9559	51	0.0179336	0.113932	0.364062	0.0977844
49	2012	2.2067	50	0.0183754	0.117256	0.385025	0.0964485
49	2013	2.5937	53	0.05496	0.126513	0.393758	0.0957885
49	2014	2.2437	47	0.0241632	0.137559	0.503081	0.0778349
49	2015	2.8977	45	0.0272712	0.153095	0.548508	0.0756616
49	2016	2.552	43	0.0312427	0.154966	0.589568	0.0758294
49	2017	2.7179	35		0.300654	1.15008	0.0771084
49	2018	2.9353	35	0.0002739	0.186379	0.618532	0.0772947
50	2000	0.4554	26	0.0027017	0.0280636	0.341475	0.146773
50	2001	0.4964	26	0.0023434	0.009111	0.351579	0.139254
50	2002	0.5411	27	0.0247538	0.03543	0.343619	0.131655
50	2003	0.6714	28	0.0010306	0.100829	0.330712	0.12857
50	2004	0.7778	30	0.0008827	0.0986304	0.311077	0.119022
50	2005	0.8641	30	0.0044562	0.100327	0.332015	0.112055
50	2006	0.9899	32	0.0101574	0.108642	0.33699	0.107157
50	2007	1.2329	35	0.0083024	0.109369	0.33413	0.10524
50	2008	1.3604	35	0.0117004	0.119824	0.332959	0.10173
50	2009	1.51	40	0.0061403	0.137815	0.368232	0.097871
50	2010	1.6458	43	0.0174545	0.145921	0.369072	0.0979592
50	2011	1.8482	45	0.0111563	0.142005	0.342939	0.0950454
50	2012	2.1387	46	0.0045252	0.152882	0.351616	0.0989295
50	2013	2.5529	46	0.0136621	0.14744	0.371776	0.0976249
50	2014	2.0894	46	0.0154327	0.158135	0.416275	0.0918318
50	2015	2.8371	43	0.013131	0.179288	0.44718	0.0934101
50	2016	2.3707	39	0.0158662	0.218856	0.507482	0.0617284
50	2017	2.5295	52	0.0401768	1.88312	4.02437	0.0625
50	2018	2.7318	28	0.000993	0.307555	0.619877	0.0971787
51	2000	0.4416	31	0.0021586	0.0408361	0.308736	0.135098
51	2001	0.4814	28	0.0042878	0.0113043	0.383855	0.131831
51	2002	0.5247	29	0.0071719	0.0690117	0.373302	0.130484
51	2003	0.6295	33	0.0045639	0.1469	0.337972	0.112721
51	2004	0.75	38	0.0055091	0.176374	0.308736	0.120987
51	2005	0.8663	45	0.0042369	0.149324	0.321476	0.0972684
51	2006	0.9974	49	0.0056533	0.129303	0.29762	0.105746
51	2007	1.1692	51	0.0166972	0.14103	0.278522	0.101216
51	2008	1.3645	54	0.0222296	0.151082	0.278013	0.0974621
51	2009	1.5247	56	0.0219693	0.157614	0.2692	0.0925028
51	2010	1.6665	56	0.0296269	0.156103	0.262139	0.0893737
51	2011	1.8757	58	0.0204517	0.137516	0.253406	0.0886531
51	2012	2.1251	59	0.0137803	0.136589	0.243302	0.0870492
51	2013	2.5378	59	0.0221091	0.133943	0.239259	0.0830189
51	2014	2.078	58	0.0234336	0.143914	0.273863	0.0802956
51	2015	2.8009	57	0.0252859	0.152345	0.284519	0.0797185
51	2016	2.3725	57	0.0281707	0.14447	0.295577	0.0833333
51	2017	2.5267	59	0.0582832	0.288569	0.562642	0.0847458
51	2018	2.7288	49	0.0002204	0.195025	0.385677	0.0769231
52	2000	0.5389	42	0.0025894	0.0341656	0.370568	0.15041
52	2001	0.5874	43	0.0043466	0.013285	0.386983	0.144639
52	2002	0.6403	43	0.0045632	0.0454976	0.38624	0.137771
52	2003	0.7056	44	0.004948	0.112104	0.384994	0.128194
52	2004	0.7855	45	0.0043246	0.122477	0.374536	0.12368
52	2005	0.8807	45	0.0066618	0.141436	0.389833	0.114091
52	2006	1.0154	49	0.0093902	0.146412	0.373097	0.111689
52	2007	1.2287	50	0.0071776	0.124393	0.370757	0.114363
52	2008	1.3944	53	0.0145725	0.156226	0.381521	0.112121
52	2009	1.5252	52	0.0184331	0.180265	0.401174	0.110092
52	2010	1.6703	52	0.0145487	0.191211	0.394017	0.107421
52	2011	1.8903	52	0.0208201	0.180243	0.372614	0.106593
52	2012	2.1627	53	0.0209817	0.199912	0.385156	0.105165
52	2013	2.5635	54	0.0209882	0.199952	0.387581	0.10126
52	2014	2.0857	53	0.0049417	0.206941	0.43604	0.079478
52	2015	2.843	51	0.0268026	0.229982	0.482694	0.0784713
52	2016	2.3929	48	0.0329027	0.273185	0.561818	0.0772727
52	2017	2.546	42	0.182941	1.34683	2.96332	0.078341
52	2018	2.7496	39	0.0070619	0.299768	0.521432	0.0787037
53	2000	0.5102	50	0.0049665	0.0370709	0.414601	0.142868
53	2001	0.5561	50	0.0029002	0.0088709	0.427458	0.135603
53	2002	0.6062	49	0.0033248	0.0453946	0.424492	0.13018
53	2003	0.6547	49	0.0044075	0.12988	0.415104	0.127848
53	2004	0.7265	45	0.0068149	0.209746	0.500524	0.122455
53	2005	0.8672	51	0.006304	0.181847	0.354417	0.110898
53	2006	0.9774	54	0.0099865	0.180431	0.344405	0.10694
53	2007	1.154	54	0.0232585	0.176606	0.328144	0.106758
53	2008	1.3522	56	0.021047	0.194287	0.320857	0.10364
53	2009	1.5035	57	0.0117031	0.21435	0.330386	0.0998304
53	2010	1.6356	60	0.0198162	0.231037	0.321085	0.0942502
53	2011	1.8482	60	0.0186654	0.23969	0.306984	0.0907393
53	2012	2.1282	60	0.0082197	0.217867	0.295918	0.087803
53	2013	2.5554	59	0.0192467	0.203604	0.323043	0.0747443
53	2014	1.8288	59	0.0218044	0.20458	0.361641	0.0737926
53	2015	2.842	57	0.0250048	0.235655	0.398161	0.0709899
53	2016	2.127	54	0.0284715	0.256676	0.420221	0.0655738
53	2017	2.2674	53		0.525476	0.87527	0.0666667
53	2018	2.4487	45	1.7e-05	0.289516	0.444883	0.0677966
54	2000	0.4564	44	0.0008237	0.0233788	0.264437	0.158228
54	2001	0.4975	43	0.0002836	0.0083139	0.286262	0.149309
54	2002	0.5423	42	0.001738	0.0265046	0.28655	0.140645
54	2003	0.6568	44	0.0045625	0.0835258	0.286257	0.125255
54	2004	0.7793	49	0.0029884	0.0821336	0.274121	0.124653
54	2005	0.8925	52	0.0153682	0.0932787	0.287779	0.124378
54	2006	1.0071	58	0.0115417	0.0979828	0.275771	0.121275
54	2007	1.246	58	0.0093925	0.0909213	0.273005	0.117384
54	2008	1.3954	56	0.0022823	0.0924269	0.275427	0.09839
54	2009	1.5276	50	0.0081813	0.103244	0.306356	0.0915618
54	2010	1.68	52	0.0047571	0.0945588	0.298992	0.104913
54	2011	1.9226	49	0.0084498	0.0898426	0.285549	0.102944
54	2012	2.1703	49	0.0094572	0.0888153	0.282219	0.0965839
54	2013	2.5933	48	0.0103865	0.0970063	0.311908	0.0963251
54	2014	2.081	46	0.012039	0.107662	0.348592	0.0993537
54	2015	2.895	44	0.0133553	0.111724	0.372586	0.10055
54	2016	2.3947	42	0.0155058	0.135317	0.405165	0.104317
54	2017	2.548	44	0.0719505	0.697549	1.80357	0.101818
54	2018	2.7518	28	0.0011394	0.194867	0.520083	0.101818
55	2000	0.456	30	0.004215	0.0557052	0.538578	0.137062
55	2001	0.4971	31	0.0060711	0.0203205	0.541567	0.131751
55	2002	0.5418	33	0.0024745	0.0630927	0.487666	0.127859
55	2003	0.6424	33	0.0002281	0.162465	0.458802	0.12449
55	2004	0.7396	36	0.0006102	0.184584	0.479278	0.124008
55	2005	0.8447	31	0.0032996	0.207188	0.4421	0.11751
55	2006	0.9603	38	0.0040396	0.197984	0.412842	0.11087
55	2007	1.1534	41	0.0063031	0.204026	0.417531	0.108806
55	2008	1.3519	39	0.24738	0.208066	0.392566	0.103943
55	2009	1.5005	42	0.0125693	0.229457	0.386979	0.101836
55	2010	1.5904	45	0.250332	0.207038	0.364435	0.100474
55	2011	1.7813	49	0.0101801	0.207454	0.342933	0.100543
55	2012	2.0154	47	0.0104302	0.231856	0.359793	0.0979
55	2013	2.429	47	0.0111672	0.225375	0.363198	0.0873933
55	2014	1.815	46	0.0127201	0.266577	0.413706	0.0841759
55	2015	2.6674	46	0.01416	0.290206	0.443765	0.0801342
55	2016	2.109	45	0.0166138	0.317751	0.485963	0.0829016
55	2017	2.4766	14	0.774818	1.52931	2.12678	0.0837696
55	2018	2.6747	33	0.0010911	0.446581	0.545174	0.0842105
56	2000	0.5895	34	0.0167715	0.0550981	0.439568	0.140963
56	2001	0.6426	35	0.0165405	0.0589939	0.449062	0.133567
56	2002	0.7004	35	0.0137712	0.0595584	0.453961	0.127738
56	2003	0.7907	37	0.0132234	0.085922	0.441175	0.124697
56	2004	0.894	38	0.0199475	0.0894731	0.420976	0.114406
56	2005	1.0065	35	0.0163812	0.0899073	0.430563	0.109085
56	2006	1.123	37	0.0120753	0.0929689	0.427213	0.102856
56	2007	1.2772	37	0.0116082	0.095364	0.425133	0.0985496
56	2008	1.4588	38	0.001594	0.10504	0.440694	0.0957307
56	2009	1.5887	36	0.0130126	0.109718	0.474834	0.0919927
56	2010	1.7557	38	0.0015307	0.123599	0.483009	0.0908752
56	2011	2.003	39	0.0120894	0.131332	0.488053	0.0894997
56	2012	2.2477	36	0.0263588	0.141438	0.526261	0.0885657
56	2013	2.5196	35	0.027928	0.141474	0.543805	0.081883
56	2014	2.8815	33	0.0313031	0.13859	0.575065	0.0778689
56	2015	3.0978	32	0.032427	0.143421	0.59023	0.0827881
56	2016	3.319	31	0.0349151	0.143617	0.613637	0.0831601
56	2017	3.5546	30	0.0493149	0.203377	0.858256	0.0827225
56	2018	3.8389	27	0.0383684	0.152713	0.654729	0.0840336
57	2000	0.4437	33	0.0032375	0.0341307	0.404293	0.136021
57	2001	0.4837	34	0.0033251	0.0397978	0.420513	0.129363
57	2002	0.5272	33	0.0043243	0.0424214	0.37069	0.124799
57	2003	0.5774	35	0.0045714	0.0855116	0.387522	0.123826
57	2004	0.6373	37	0.0044609	0.0970276	0.358647	0.115946
57	2005	0.7233	27	0.0047858	0.134029	0.378307	0.106627
57	2006	0.8	29	0.0067982	0.148443	0.384407	0.101202
57	2007	0.9561	33	0.0071029	0.167043	0.38845	0.0940472
57	2008	1.1028	35	0.0023728	0.173692	0.386433	0.0901265
57	2009	1.1987	36	0.008198	0.132816	0.444568	0.0860627
57	2010	1.3377	41	0.0051214	0.129966	0.348662	0.0854236
57	2011	1.5199	42	0.0050219	0.12835	0.39147	0.085319
57	2012	1.717	37	0.0186958	0.224285	0.408278	0.0795564
57	2013	1.9063	37	0.0209142	0.0847894	0.442713	0.0712029
57	2014	2.1283	33	0.0242713	0.259384	0.511372	0.0705351
57	2015	2.3022	31	0.0231824	0.305893	0.48682	0.0700959
57	2016	2.4629	31	0.0254543	0.500287	0.565197	0.0698529
57	2017	2.6304	29	0.0539366	0.728702	1.27987	0.0580524
57	2018	2.8408	26	0.0050434	0.360327	0.636609	0.0698113
58	2000	0.4639	41	0.0028946	0.0331425	0.347638	0.136085
58	2001	0.5057	40	0.0032903	0.0378777	0.347265	0.124847
58	2002	0.5512	41	0.0033193	0.0358967	0.313279	0.13146
58	2003	0.6012	41	0.0038417	0.0732469	0.319837	0.118252
58	2004	0.659	41	0.0038472	0.0719956	0.266966	0.113309
58	2005	0.742	28	0.0042152	0.0879613	0.277149	0.122009
58	2006	0.8333	30	0.0038944	0.0943602	0.266894	0.118057
58	2007	0.9309	31	0.0052179	0.103831	0.313801	0.112821
58	2008	1.072	32	0.0022316	0.106603	0.27286	0.0911759
58	2009	1.1613	39	0.0046818	0.110228	0.330066	0.102721
58	2010	1.3005	42		0.11281	0.283303	0.102009
58	2011	1.4992	42	0.0106834	0.115222	0.275686	0.0955003
58	2012	1.698	41	0.0109483	0.11741	0.278651	0.0957504
58	2013	1.7696	39	0.0109564	0.135577	0.367776	0.06806
58	2014	1.9375	30	0.0120235	0.155551	0.268197	0.0669935
58	2015	2.0132	26	0.0169903	0.152941	0.563081	0.0649422
58	2016	2.1227	24	0.0190179	0.331652	0.468502	0.0662983
58	2017	2.2607	45	0.0641964	1.11479	1.65438	0.0571429
58	2018	2.4415	24	0.0204267	0.301309	0.53969	0.0635838
59	2000	0.4051	39	0.003598	0.0667251	0.444893	0.157535
59	2001	0.4416	39	0.0039774	0.0782168	0.447683	0.142279
59	2002	0.4813	41	0.0021531	0.0765477	0.403377	0.148345
59	2003	0.5714	41	0.0001129	0.124033	0.267526	0.144692
59	2004	0.6532	43	0.0004341	0.109335	0.342311	0.145693
59	2005	0.7489	40	0.0012281	0.128991	0.295166	0.135512
59	2006	0.84	42	0.0012632	0.154934	0.388377	0.130912
59	2007	0.9077	43	0.0030451	0.159268	0.38732	0.125034
59	2008	1.0002	44		0.163771	0.276112	0.118454
59	2009	1.0847	46	0.0331464	0.203361	0.299567	0.109862
59	2010	1.2044	47	0.0024059	0.204297	0.284604	0.105133
59	2011	1.3871	48	0.0091561	0.197428	0.268144	0.102849
59	2012	1.5698	47	0.0091646	0.222612	0.271091	0.0803687
59	2013	1.6001	45	0.0116117	0.23375	0.333882	0.0646568
59	2014	1.8115	31	0.0165726	0.287735	0.418066	0.0601869
59	2015	1.8891	30	0.0180585	0.338271	0.437472	0.0543509
59	2016	2.0085	30	0.0188175	0.402604	0.475331	0.0576923
59	2017	2.137	51	0.0177941	0.785683	0.962503	0.0594059
59	2018	2.3079	33	0.0002308	0.399397	0.506059	0.06
60	2000	0.3861	38		0.0399567	0.312627	0.16557
60	2001	0.4208	38	0.0008971	0.0452028	0.308236	0.136881
60	2002	0.4587	38	0.0008724	0.0497716	0.298142	0.136951
60	2003	0.5228	41	0.0005043	0.101838	0.271115	0.13922
60	2004	0.6403	44	0.0056094	0.104446	0.25949	0.132266
60	2005	0.7414	40	0.0001676	0.12631	0.209086	0.151378
60	2006	0.8404	41		0.144088	0.202054	0.146649
60	2007	1.0056	43	0.0058237	0.152203	0.192061	0.138594
60	2008	1.1405	43	0.0312415	0.160728	0.183485	0.134388
60	2009	1.2754	43	0.0022426	0.199933	0.189738	0.128042
60	2010	1.4157	45	0.0590732	0.185224	0.164437	0.0894577
60	2011	1.609	46	0.0042882	0.162748	0.152106	0.116204
60	2012	1.8024	46	0.0043975	0.175807	0.156555	0.10266
60	2013	1.8733	43	0.0050964	0.185293	0.181312	0.0705607
60	2014	1.9965	26	0.0037892	0.239094	0.253603	0.0527517
60	2015	2.1248	23	0.0002875	0.269545	0.275069	0.0516855
60	2016	2.2416	22		0.307315	0.272514	0.0551724
60	2017	2.3806	29	0.017704	1.24632	1.14755	0.0957447
60	2018	2.571	21	0.0016928	0.296104		0.0638298
61	2000	0.8283	90	0.0009924	0.0232433	0.0690789	0.166254
61	2001	0.9028	89	0.0011803	0.023235	0.0815959	0.160697
61	2002	0.9841	86	0.0013354	0.0254678	0.0950263	0.157922
61	2003	1.1029	85	0.0013523	0.0312843	0.0959707	0.155099
61	2004	1.2324	85	0.0016099	0.0404863	0.10489	0.14873
61	2005	1.3662	86	0.0018018	0.0462219	0.14765	0.13995
61	2006	1.479	86	0.002179	0.0442848	0.155638	0.131898
61	2007	1.557	85	0.0038669	0.0475926	0.165713	0.125476
61	2008	1.6875	85	0.0004682	0.0499571	0.167328	0.121091
61	2009	1.8181	79	0.0045101	0.0564695	0.23708	0.117322
61	2010	2.0016	82	0.0015096	0.045228	0.203267	0.0957112
61	2011	2.2619	82	0.0072865	0.0466363	0.185602	0.115909
61	2012	2.5223	81	0.007937	0.0452332	0.200721	0.114062
61	2013	2.7755	79	0.0088913	0.0442504	0.217478	0.100955
61	2014	3.2307	76	0.0102443	0.0438815	0.247924	0.102391
61	2015	3.4402	65	0.015335	0.0659091	0.347789	0.100806
61	2016	3.6509	56		0.10097	0.418623	0.0978261
61	2017	3.8736	62		0.128625	0.506279	0.0805861
61	2018	4.1834	54	0.0093434	0.107341	0.445455	0.102564
62	2000	0.4454	49	0.0079341	0.0593826	0.343835	0.124462
62	2001	0.4855	48	0.0084501	0.0731123	0.338909	0.126797
62	2002	0.5292	49	0.001959	0.0935016	0.335942	0.125341
62	2003	0.6001	44	0.0015932	0.127296	0.277532	0.123049
62	2004	0.6463	46	0.0026679	0.139603	0.259496	0.115767
62	2005	0.6994	38	0.0048473	0.129945	0.227041	0.108626
62	2006	0.7416	38	0.0060308	0.15277	0.222015	0.102004
62	2007	0.801	37	0.0031018	0.186615	0.217499	0.0982759
62	2008	0.8724	37	0.0182346	0.20894	0.225757	0.092063
62	2009	0.9453	37	0.0109677	0.297434	0.27634	0.0871102
62	2010	1.0317	39	0.0377865	0.314786	0.279082	0.0840488
62	2011	1.1871	38	0.0234243	0.343491	0.288225	0.0771971
62	2012	1.3425	34	0.0137789	0.360062	0.294257	0.074361
62	2013	1.537	33	0.0142154	0.349869	0.30458	0.0608766
62	2014	1.909	23	0.0022745	0.402007	0.382577	0.057623
62	2015	2.0844	19	0.0026349	0.580935	0.433772	0.0548725
62	2016	2.2189	20	0.0012136	0.505276	0.474548	0.0508475
62	2017	2.3676	25	0.0020456	0.89786	0.794903	0.0517241
62	2018	2.557	22	0.0014169	0.571502	0.516695	0.0526316
63	2000	0.4217	27	0.0067855	0.0426264	0.413471	0.144481
63	2001	0.4596	27	0.0045356	0.0502785	0.412564	0.1411
63	2002	0.501	28	0.0005243	0.0487764	0.392117	0.137714
63	2003	0.5709	28	0.0005645	0.10912	0.362454	0.151187
63	2004	0.6225	28	0.0007321	0.105333	0.342143	0.14961
63	2005	0.6826	20	0.0005935	0.128256	0.379228	0.127291
63	2006	0.7791	20	0.0049399	0.151353	0.377952	0.135743
63	2007	0.9218	21	0.0058211	0.162729	0.357384	0.133756
63	2008	1.0158	21	0.0003433	0.177373	0.370174	0.134796
63	2009	1.1021	21	0.0080963	0.20451	0.411605	0.117022
63	2010	1.2186	26	0.0018362	0.237694	0.423064	0.116361
63	2011	1.3949	27	0.0155761	0.227566	0.392559	0.13497
63	2012	1.5713	26	0.0063078	0.240393	0.415131	0.121521
63	2013	1.7862	25	0.0164183	0.251611	0.41157	0.0801322
63	2014	2.1517	23	0.0184449	0.244803	0.471596	0.0773819
63	2015	2.3033	22	0.0184507	0.261765	0.4951	0.0770364
63	2016	2.4632	21	0.0015571	0.279537	0.527968	0.0798319
63	2017	2.6332	26	0.001754	0.60126	1.09578	0.0765957
63	2018	2.8438	20	0.0001419	0.269546		0.0729614
64	2000	0.4006	49	0.0003535	0.0477389	0.370244	0.155816
64	2001	0.4367	48	0.0185086	0.0567368	0.365367	0.145677
64	2002	0.476	49	0.0102549	0.0554962	0.351957	0.139449
64	2003	0.5719	50	0.0135027	0.0904823	0.293746	0.137237
64	2004	0.6403	53	0.012486	0.0917119	0.265208	0.124787
64	2005	0.7347	49	0.0002697	0.123857	0.235649	0.105846
64	2006	0.8908	50	0.0004467	0.157089	0.226486	0.0987987
64	2007	1.0885	52	0.0007201	0.14855	0.222958	0.0930622
64	2008	1.229	59	0.0406365	0.1672	0.197752	0.0873421
64	2009	1.3696	63	0.00119	0.18283	0.184063	0.0807373
64	2010	1.5002	66	0.0271713	0.158934	0.178187	0.0949817
64	2011	1.6047	63	0.0028032	0.18816	0.206705	0.0935275
64	2012	1.7092	58	0.0059681	0.203601	0.248244	0.090368
64	2013	1.8134	46	0.0016833	0.261887	0.338941	0.0826087
64	2014	2.0067	41	0.0033257	0.28973	0.415656	0.0851474
64	2015	2.0776	37	0.0022553	0.340748	0.445916	0.0886777
64	2016	2.2071	37	0.0077571	0.423203	0.46327	0.0875
64	2017	2.3528	42	0.0010063	0.502198	0.599062	0.0632911
64	2018	2.541	40	0.0013508	0.37661	0.443115	0.0897436
65	2000	0.4695	43	0.0089499	0.0476486	0.397142	0.141563
65	2001	0.5117	43	0.0054313	0.0459645	0.403168	0.135278
65	2002	0.5578	44	0.0057627	0.046341	0.41272	0.13155
65	2003	0.6071	42	0.0070613	0.0932074	0.385947	0.125917
65	2004	0.6647	42	0.0113117	0.0955151	0.370879	0.114666
65	2005	0.7335	35	0.0143323	0.123501	0.398052	0.113331
65	2006	0.8035	34	0.0143961	0.121362	0.389245	0.108103
65	2007	0.9252	34	0.0138251	0.141652	0.378724	0.105288
65	2008	1.0742	35	0.0057582	0.148718	0.391399	0.101519
65	2009	1.166	37	0.0120417	0.163945	0.379188	0.0986806
65	2010	1.2807	40	0.008367	0.177904	0.348355	0.0968434
65	2011	1.4755	41	0.0200994	0.173229	0.332966	0.0969311
65	2012	1.6704	43	0.0084825	0.186392	0.352884	0.0848228
65	2013	1.932	41	0.0030434	0.182001	0.345134	0.0819691
65	2014	2.4734	37	0.0241563	0.189291	0.377459	0.073447
65	2015	2.6673	36	0.0219878	0.184812	0.402726	0.0712977
65	2016	2.8489	36	0.0262625	0.189319	0.430028	0.0733591
65	2017	3.0569	35	0.107885	0.797254	1.79174	0.0765957
65	2018	3.3014	34	0.0307775	0.190943	0.528388	0.0793651
66	2000	0.2832	23	0.0005406	0.0260995	0.312262	0.15294
66	2001	0.3087	21	0.0005019	0.0508811	0.323335	0.156689
66	2002	0.3365	21	0.0007762	0.0554365	0.321483	0.155302
66	2003	0.387	22	0.0007243	0.16011	0.309108	0.155575
66	2004	0.4456	21	0.0005897	0.154186	0.268991	0.15511
66	2005	0.5042	16	0.0080356	0.186628	0.269177	0.0789805
66	2006	0.564	16	0.0063393	0.226206	0.302254	0.121678
66	2007	0.687	16	0.0063184	0.218948	0.267043	0.118411
66	2008	0.8176	16	0.0104706	0.23308	0.271438	0.115181
66	2009	1.3291	16	0.012202	0.25948	0.291467	0.134493
66	2010	1.6224	17	0.0086207	0.373833	0.298759	0.149245
66	2011	1.715	17	0.0128647	0.299438	0.246803	0.121879
66	2012	1.8076	17	0.0248563	0.297266	0.248059	0.112905
66	2013	1.9692	17	0.0242231	0.340026	0.216166	0.11102
66	2014	2.1092	16	0.0190948	0.335427	0.225964	0.101173
66	2015	2.2935	15	0.0184352	0.365237	0.231824	0.1025
66	2016	2.4474	15	0.0167452	0.36188	0.243524	0.0613497
66	2017	2.6138	30		6.04063	3.58614	0.0621118
66	2018	2.8229	16		0.423828		0.0628931
67	2000	0.3192	28	0.0034136	0.0087354	0.280822	0.15288
67	2001	0.348	26	0.0015477	0.0068739	0.286574	0.138617
67	2002	0.3793	25	0.0013183	0.0087467	0.318782	0.132956
67	2003	0.4059	26	0.0031982	0.0872633	0.291872	0.124212
67	2004	0.5154	26	0.0032058	0.0928618	0.279638	0.130871
67	2005	0.4987	22	0.0043669	0.130906	0.329392	0.12464
67	2006	0.5533	23	0.0049022	0.14852	0.333282	0.115486
67	2007	0.6081	24	0.005322	0.175435	0.343231	0.108873
67	2008	0.7761	24	1.29268	0.204128	0.34338	0.107796
67	2009	0.9442	24	0.0036541	0.206795	0.364569	0.100526
67	2010	1.1056	25	1.0265	0.25623	0.341579	0.0986848
67	2011	1.3178	25	0.0092099	0.217678	0.321333	0.0966833
67	2012	1.53	26	0.0089498	0.240591	0.33374	0.095368
67	2013	1.7684	27	0.0100965	0.232889	0.344257	0.0746494
67	2014	1.9111	27	0.0119264	0.24384	0.388751	0.0728489
67	2015	2.0664	26	0.0125923	0.261796	0.401942	0.0727438
67	2016	2.206	25	0.014163	0.288575	0.432532	0.0736648
67	2017	2.345	26	0.11647	2.36657	3.51258	0.0719697
67	2018	2.5326	26	0.0003689	0.311539	0.486618	0.0725191
68	2000	1.1718	48	0.0574847	0.131158	0.35985	0.119852
68	2001	1.28835	48	0.0734203	0.144509	0.375957	0.114916
68	2002	1.32498	47	0.0769664	0.159778	0.37628	0.109584
68	2003	1.48675	50	0.0774656	0.1764	0.355256	0.10434
68	2004	1.66828	51	0.0726636	0.187334	0.329466	0.102042
68	2005	1.8645	49	0.0612947	0.179845	0.324767	0.0959523
68	2006	2.06679	49	0.0546524	0.173211	0.324165	0.0910327
68	2007	2.36227	47	0.049406	0.17899	0.315681	0.0862524
68	2008	2.66749	46	0.129951	0.189362	0.331223	0.0868631
68	2009	2.88378	40	0.0478435	0.198695	0.343818	0.0910188
68	2010	3.18381	42	0.116653	0.192409	0.353636	0.0917639
68	2011	3.62305	41	0.0423972	0.203946	0.355017	0.0931873
68	2012	4.01883	39	0.0474946	0.207317	0.367278	0.0946668
68	2013	4.48783	37	0.0481061	0.209637	0.372741	0.0967674
68	2014	4.88414	35	0.0473486	0.208906	0.394756	0.0964204
68	2015	5.29619	32	0.0457626	0.246446	0.403269	0.0948876
68	2016	5.76917	30	0.0436409	0.245538	0.38847	0.0937931
68	2017	6.25957	30	0.0374877	0.246389	0.386195	0.0927835
68	2018	6.80336	30	0.0350312	0.255556	0.38766	0.0950752
69	2000	0.7707	48	0.0658812	0.0831995	0.379696	0.129916
69	2001	0.8401	48	0.0649069	0.0891621	0.404964	0.12905
69	2002	0.9157	47	0.0957859	0.117198	0.404729	0.126491
69	2003	1.0194	51	0.116054	0.0985062	0.380786	0.120581
69	2004	1.1602	53	0.111211	0.100353	0.372481	0.113091
69	2005	1.4997	50	0.0481688	0.0959524	0.416816	0.105354
69	2006	1.7537	49	0.043659	0.0946223	0.420672	0.100143
69	2007	2.0317	49	0.0454455	0.104436	0.420395	0.0933292
69	2008	2.3122	48	0.0582562	0.107196	0.437568	0.0894052
69	2009	2.4678	46	0.0386257	0.10904	0.457535	0.0864284
69	2010	2.7383	45	0.0435419	0.105675	0.446092	0.0848961
69	2011	3.1099	45	0.0374766	0.108405	0.438872	0.0846009
69	2012	3.5092	44	0.036204	0.106873	0.430992	0.0842443
69	2013	3.8531	43	0.0311726	0.106207	0.440817	0.0848546
69	2014	4.2568	41	0.0229165	0.104436	0.472431	0.0866502
69	2015	4.6104	40	0.0213658	0.10756	0.472202	0.0884451
69	2016	4.9997	39	0.0220042	0.111762	0.484451	0.0904977
69	2017	5.4538	38	0.0211672	0.115585	0.478413	0.0910426
69	2018	5.8901	37	0.0198897	0.119553	0.454935	0.0961263
70	2000	0.8407	57	0.0746608	0.023422	0.270779	0.147258
70	2001	0.9163	55	0.082609	0.0350324	0.287348	0.149071
70	2002	0.9988	55	0.0911235	0.0484211	0.281079	0.148114
70	2003	1.1647	57	0.11757	0.05752	0.256183	0.14462
70	2004	1.3588	58	0.0738104	0.0608946	0.246472	0.138644
70	2005	1.6005	60	0.0586228	0.0652078	0.29383	0.133491
70	2006	1.8189	60	0.0664749	0.0646547	0.290696	0.128135
70	2007	2.0898	58	0.0546231	0.0701872	0.294088	0.123944
70	2008	2.3605	58	0.009154	0.0767017	0.31485	0.120078
70	2009	2.5027	57	0.0438331	0.0812574	0.30905	0.11616
70	2010	2.775	55	0.0118405	0.084353	0.315155	0.114412
70	2011	3.1638	54	0.0329016	0.0861422	0.311333	0.114316
70	2012	3.5663	53	0.033443	0.085703	0.322832	0.112721
70	2013	3.8999	52	0.025623	0.0881632	0.341998	0.112982
70	2014	4.1731	50	0.0217433	0.0911674	0.31783	0.114358
70	2015	4.5129	49	0.0234138	0.0964821	0.334295	0.116303
70	2016	4.8628	47	0.0246127	0.0941757	0.338714	0.119342
70	2017	5.2659	41	0.0454065	0.180716	0.632729	0.119676
70	2018	5.6871	48	0.0213549	0.0923134	0.321079	0.126761
71	2000	0.6765	46	0.0267043	0.0237454	0.262319	0.205801
71	2001	0.7373	46	0.0252574	0.0241451	0.282247	0.203679
71	2002	0.8037	46	0.0261695	0.0326592	0.282938	0.200444
71	2003	0.8954	49	0.0311556	0.0609666	0.259907	0.193692
71	2004	0.984	50	0.0248629	0.0611255	0.249859	0.181055
71	2005	1.1185	51	0.0176086	0.0727606	0.326725	0.16616
71	2006	1.2837	52	0.0136321	0.0751062	0.322003	0.152354
71	2007	1.4875	53	0.0200517	0.0877831	0.323302	0.140379
71	2008	1.6955	53	0.070581	0.0991583	0.33887	0.127548
71	2009	1.4798	52	0.0199432	0.10733	0.337211	0.116101
71	2010	1.6762	51	0.0614334	0.110709	0.32527	0.108018
71	2011	1.9206	50	0.0266541	0.127896	0.32151	0.105928
71	2012	2.1716	49	0.0267207	0.131965	0.32677	0.106471
71	2013	2.377	48	0.0209492	0.134273	0.337233	0.102989
71	2014	2.408	45	0.0205159	0.13333	0.422892	0.108823
71	2015	2.6218	44	0.0167173	0.141443	0.443327	0.115554
71	2016	2.8421	43	0.0172188	0.137383	0.457842	0.121998
71	2017	3.0987	43	0.0329834	0.243485	0.849623	0.12897
71	2018	3.3465	42	0.0185974	0.130397	0.459201	0.135885
72	2000	0.8363	56	0.0771488	0.0277912	0.310408	0.141267
72	2001	0.9116	57	0.0763072	0.0299918	0.330822	0.143857
72	2002	0.9936	57	0.0610706	0.0651565	0.327109	0.144243
72	2003	1.1308	58	0.0785278	0.0699441	0.311339	0.141529
72	2004	1.2873	59	0.0436171	0.0687461	0.29443	0.140413
72	2005	1.4589	61	0.0459564	0.075072	0.340719	0.132327
72	2006	1.6649	60	0.0635652	0.0749917	0.328666	0.127104
72	2007	1.9089	60	0.0741617	0.0821976	0.324697	0.123426
72	2008	2.1592	59	0.256476	0.0847684	0.344271	0.11992
72	2009	2.3392	57	0.0699923	0.0868066	0.353797	0.116114
72	2010	2.5875	55	0.189755	0.0924303	0.346283	0.11372
72	2011	2.9558	54	0.0550539	0.101037	0.345185	0.112042
72	2012	3.3326	53	0.053439	0.0985469	0.356014	0.110581
72	2013	3.6611	52	0.0501314	0.0958282	0.368642	0.111615
72	2014	3.9483	49	0.0301909	0.0887271	0.368308	0.112805
72	2015	4.271	48	0.0203235	0.092038	0.377469	0.117622
72	2016	4.6058	46	0.0287625	0.0880018	0.381518	0.12
72	2017	4.9955	46	0.0259217	0.0955532	0.423416	0.121372
72	2018	5.3951	46	0.0227319	0.084368	0.370651	0.125654
73	2000	0.8936	57	0.15493	0.0202722	0.208158	0.130256
73	2001	0.974	57	0.142089	0.0308069	0.22243	0.131638
73	2002	1.0617	58	0.19153	0.0355366	0.217085	0.130254
73	2003	1.2362	63	0.201052	0.0655341	0.187771	0.12691
73	2004	1.4451	66	0.120749	0.0675743	0.181188	0.1219
73	2005	1.6276	67	0.104081	0.0832677	0.224777	0.114949
73	2006	1.8532	65	0.100959	0.08012	0.21896	0.109758
73	2007	2.126	64	0.0955655	0.0871699	0.219274	0.10709
73	2008	2.3867	62	0.0304396	0.0928727	0.231514	0.10555
73	2009	2.7188	59	0.072602	0.0887287	0.261859	0.103618
73	2010	3.0366	57	0.0151144	0.0894651	0.260271	0.103645
73	2011	3.4616	56	0.054338	0.0935548	0.264027	0.105932
73	2012	3.9079	54	0.0481644	0.092699	0.269819	0.108398
73	2013	4.2748	53	0.0413875	0.0931708	0.281371	0.113077
73	2014	4.6677	50	0.0362463	0.0948216	0.297589	0.134004
73	2015	5.039	49	0.0257664	0.105292	0.307612	0.141407
73	2016	5.4341	47	0.0257664	0.104498	0.319015	0.147493
73	2017	5.8806	47	0.0371097	0.216178	0.664203	0.153401
73	2018	6.351	48	0.0161009	0.104999	0.309015	0.161932
74	2000	0.7274	48	0.0160657	0.0175176	0.308342	0.126037
74	2001	0.7928	49	0.0179215	0.0197724	0.334837	0.128582
74	2002	0.8642	49	0.0222454	0.0258463	0.334865	0.128175
74	2003	0.9601	51	0.060095	0.0616244	0.329068	0.12474
74	2004	1.0941	54	0.0745509	0.0617005	0.313399	0.120188
74	2005	1.2384	56	0.0852302	0.0608591	0.364389	0.113717
74	2006	1.4058	56	0.116742	0.0640504	0.353723	0.107341
74	2007	1.6451	57	0.112246	0.0699419	0.348759	0.101836
74	2008	1.8903	57	0.0258776	0.0781707	0.364563	0.0969334
74	2009	1.9469	56	0.0476707	0.0826603	0.376016	0.0911415
74	2010	2.1825	55	0.021509	0.0913962	0.368491	0.0851597
74	2011	2.5093	54	0.0342937	0.102801	0.365979	0.0820238
74	2012	2.8292	53	0.030539	0.112534	0.377144	0.078045
74	2013	3.1059	52	0.0281143	0.114392	0.385087	0.0754338
74	2014	3.3374	50	0.0250462	0.114915	0.383198	0.0739708
74	2015	3.6291	48	0.0234572	0.121815	0.387005	0.0735162
74	2016	3.9247	47	0.0234283	0.110697	0.389006	0.0743155
74	2017	4.2756	46	0.0571409	0.282985	1.00377	0.0746073
74	2018	4.6176	47	0.0202707	0.104092	0.366532	0.0773263
75	2000	0.5852	43	0.0135635	0.0276498	0.301405	0.191879
75	2001	0.6379	43	0.0151508	0.0311256	0.325848	0.189866
75	2002	0.6953	44	0.0236596	0.0375417	0.322777	0.187423
75	2003	0.7782	43	0.0509688	0.0811148	0.358422	0.183828
75	2004	0.8872	45	0.0490195	0.0780193	0.339178	0.179177
75	2005	1.0006	44	0.049369	0.100565	0.399325	0.171015
75	2006	1.1475	46	0.0522374	0.109302	0.401096	0.15963
75	2007	1.3254	47	0.0907626	0.130487	0.402922	0.150198
75	2008	1.5255	47	0.0420956	0.141887	0.413871	0.141546
75	2009	1.3886	46	0.0754805	0.149084	0.38542	0.134294
75	2010	1.579	46	0.059652	0.169907	0.360911	0.12782
75	2011	1.8482	46	0.0279256	0.194704	0.354644	0.123139
75	2012	2.0816	46	0.0288787	0.194926	0.358917	0.121037
75	2013	2.2985	45	0.0301747	0.202967	0.367181	0.112783
75	2014	2.3595	45	0.0298214	0.191236	0.376114	0.115765
75	2015	2.5728	44	0.0230924	0.197127	0.384476	0.119798
75	2016	2.7853	44	0.0153849	0.157005	0.392728	0.123595
75	2017	3.0293	44	0.0330642	0.269752	0.717143	0.12758
75	2018	3.2716	44	0.0144073	0.151375	0.404556	0.132959
76	2000	0.603	40	0.0079101	0.0221639	0.336219	0.161013
76	2001	0.6572	41	0.0045383	0.044364	0.347424	0.164139
76	2002	0.7164	43	0.0103843	0.0474503	0.340191	0.165372
76	2003	0.7803	47	0.019748	0.0781409	0.331205	0.163487
76	2004	0.8212	47	0.0199101	0.0790604	0.312115	0.162195
76	2005	0.9115	46	0.0098727	0.0879885	0.353536	0.151335
76	2006	1.0447	47	0.0141655	0.0954735	0.353497	0.141527
76	2007	1.2164	48	0.0284562	0.109311	0.352048	0.132172
76	2008	1.4007	49	0.0715827	0.124798	0.366772	0.123689
76	2009	1.405	48	0.0374011	0.132179	0.351903	0.117474
76	2010	1.5983	47	0.063573	1.48516	0.337942	0.11074
76	2011	1.8509	47	0.0619112	0.175549	0.324169	0.105063
76	2012	2.095	46	0.0696984	0.176926	0.329657	0.101317
76	2013	2.3107	46	0.0374084	0.178608	0.334537	0.0999096
76	2014	2.5798	44	0.0299879	0.175799	0.352204	0.0985187
76	2015	2.8105	43	0.0275416	0.186686	0.353627	0.0985384
76	2016	3.0335	42	0.0253085	0.158619	0.355587	0.100352
76	2017	3.2976	44	0.0355788	0.202292	0.535383	0.103387
76	2018	3.5614	42	0.021722	0.135167	0.34423	0.105169
77	2000	0.6122	39	0.0290774	0.0111726	0.301286	0.150785
77	2001	0.6673	39	0.0265873	0.0111773	0.318317	0.148612
77	2002	0.7274	40	0.0204115	0.0120081	0.314037	0.144066
77	2003	0.8059	44	0.0266184	0.059632	0.302507	0.138102
77	2004	0.9362	45	0.0146176	0.0627001	0.29368	0.129027
77	2005	1.058	44	0.013192	0.0702701	0.315365	0.119023
77	2006	1.2052	46	0.0220785	0.0731436	0.31305	0.107713
77	2007	1.3857	47	0.0449632	0.0854549	0.316308	0.0993714
77	2008	1.5862	49	0.0745093	0.0958384	0.338547	0.093457
77	2009	1.4891	48	0.0371931	0.107738	0.336366	0.0889865
77	2010	1.6935	47	0.0746245	0.125129	0.328577	0.0861393
77	2011	1.9414	47	0.0393355	0.146941	0.322982	0.0833922
77	2012	2.1941	47	0.0427111	0.151755	0.327948	0.0831226
77	2013	2.4119	47	0.0276173	0.159867	0.334738	0.0833333
77	2014	2.5854	46	0.016773	0.157264	0.342239	0.0842004
77	2015	2.82	46	0.0117573	0.177166	0.348628	0.0855283
77	2016	3.0496	45	0.0102578	0.159597	0.356392	0.0866426
77	2017	3.3115	49	0.0261353	0.367287	0.886557	0.0883777
77	2018	3.5764	44	0.0110123	0.153102	0.324168	0.0921212
78	2000	0.6596	49	0.0116674	0.0186077	0.297303	0.127602
78	2001	0.719	49	0.0163227	0.0277269	0.327871	0.129564
78	2002	0.7837	49	0.0378805	0.0365128	0.326988	0.128765
78	2003	0.8702	51	0.0615091	0.0620773	0.305861	0.127863
78	2004	0.9855	53	0.0854827	0.0624575	0.289302	0.123269
78	2005	1.1379	56	0.0467139	0.0674831	0.332845	0.116105
78	2006	1.2945	56	0.0551416	0.0687533	0.323435	0.111373
78	2007	1.5057	57	0.0507256	0.0737181	0.319311	0.107284
78	2008	1.7398	57	0.0530498	0.0803777	0.331344	0.104635
78	2009	1.7332	56	0.0833687	0.0856534	0.329987	0.101439
78	2010	1.9537	55	0.0490255	0.0904587	0.325691	0.0979918
78	2011	2.2834	54	0.0516311	0.100511	0.32458	0.0946099
78	2012	2.5712	53	0.0460133	0.0970961	0.33205	0.0921248
78	2013	2.8145	52	0.0373038	0.0981785	0.340368	0.0893432
78	2014	3.0322	51	0.0230528	0.0994419	0.305064	0.0873618
78	2015	3.2946	50	0.0131552	0.110231	0.307944	0.0856827
78	2016	3.5659	49	0.0179728	0.107649	0.305391	0.0844156
78	2017	3.8828	48	0.025111	0.156274	0.45992	0.0847826
78	2018	4.1934	48	0.0147748	0.103068	0.284848	0.0849673
79	2000	0.6903	55	0.0529733	0.0200376	0.253754	0.137173
79	2001	0.7525	55	0.0537416	0.0223802	0.26782	0.138345
79	2002	0.8202	56	0.0739238	0.0360271	0.269074	0.136039
79	2003	0.9451	57	0.104093	0.0572413	0.262667	0.130993
79	2004	1.0858	59	0.0642099	0.0564865	0.245857	0.127241
79	2005	1.2394	61	0.0560009	0.0598608	0.276928	0.119652
79	2006	1.4291	61	0.0570025	0.0637124	0.274169	0.113657
79	2007	1.6775	60	0.0670195	0.0670864	0.274607	0.108527
79	2008	1.904	60	0.0517814	0.0685829	0.291314	0.103025
79	2009	2.1041	58	0.058862	0.0725536	0.284519	0.0975989
79	2010	2.3224	56	0.0464054	0.0800283	0.284096	0.0932732
79	2011	2.6636	55	0.050508	0.0877808	0.287298	0.0896285
79	2012	3.0045	54	0.0531341	0.0894326	0.291383	0.0871408
79	2013	3.2977	53	0.0655181	0.0977791	0.297933	0.0860559
79	2014	3.5752	50	0.0244598	0.0958806	0.308629	0.085814
79	2015	3.8665	49	0.0232094	0.0995666	0.317979	0.0866492
79	2016	4.1794	49	0.0234011	0.0946675	0.322596	0.0882353
79	2017	4.5386	47	0.0486134	0.205801	0.727115	0.0922509
79	2018	4.9016	49	0.0141782	0.100842	0.336029	0.0922509
80	2000	0.6555	47	0.0208285	0.026213	0.312588	0.137781
80	2001	0.7145	48	0.0222039	0.0247121	0.324819	0.139098
80	2002	0.7788	49	0.0296238	0.0323083	0.319443	0.138214
80	2003	0.8517	52	0.043193	0.070025	0.299565	0.135012
80	2004	0.9695	54	0.0486749	0.0701737	0.284589	0.129284
80	2005	1.1122	58	0.0454755	0.0761755	0.284351	0.122318
80	2006	1.2682	58	0.052347	0.0776393	0.270717	0.115608
80	2007	1.494	58	0.0475024	0.0858246	0.267156	0.110445
80	2008	1.9198	58	0.0047108	0.0899605	0.283707	0.103795
80	2009	1.8079	57	0.0434417	0.104116	0.281386	0.0962141
80	2010	2.0255	55	0.0059711	0.105298	0.271074	0.0908352
80	2011	2.3597	54	0.0377849	0.108157	0.26879	0.0864129
80	2012	2.6574	53	0.0338837	0.111376	0.273007	0.0825829
80	2013	2.9112	52	0.0272408	0.114341	0.27839	0.0797558
80	2014	3.1346	50	0.0171197	0.110123	0.268059	0.0780334
80	2015	3.4092	49	0.017995	0.11657	0.271602	0.0773851
80	2016	3.6828	47	0.0217721	0.109448	0.272648	0.0767717
80	2017	4.0059	51	0.0576215	0.238362	0.628742	0.0772277
80	2018	4.3263	48	0.0195286	0.104228	0.251168	0.0795229
81	2000	0.4243	35	0.0035028	0.0156201	0.297488	0.193413
81	2001	0.4625	36	0.0038202	0.0158884	0.311212	0.195991
81	2002	0.5041	37	0.0043457	0.0178809	0.312677	0.197037
81	2003	0.5593	42	0.0058614	0.0895517	0.280367	0.19526
81	2004	0.6378	42	0.0039018	0.0974573	0.261089	0.187955
81	2005	0.7208	43	0.0072889	0.102958	0.291278	0.179281
81	2006	0.8172	45	0.0085264	0.108328	0.279679	0.172512
81	2007	0.9468	46	0.0102893	0.134565	0.293122	0.164318
81	2008	1.0959	47	1.07752	0.150547	0.300423	0.151876
81	2009	1.1149	46	0.0092222	0.157297	0.294298	0.139771
81	2010	1.2757	45	0.69912	0.158222	0.271953	0.132661
81	2011	1.4971	47	0.0092767	0.1675	0.254586	0.121978
81	2012	1.6991	47	0.0187439	0.178973	0.255074	0.115706
81	2013	1.8846	48	0.0184732	0.182364	0.259297	0.105471
81	2014	2.0396	48	0.0211518	0.178999	0.292539	0.106389
81	2015	2.2233	49	0.008741	0.190848	0.294727	0.110664
81	2016	2.4086	48	0.0127098	0.180582	0.300087	0.118243
81	2017	2.6118	50	0.0259347	0.448122	0.825611	0.126904
81	2018	2.8207	47	0.0090656	0.15761	0.303127	0.135364
82	2000	0.9913	51	0.0258029	0.0322371	0.278044	0.133241
82	2001	1.0806	51	0.0265643	0.0541755	0.292612	0.130782
82	2002	1.1778	51	0.0242416	0.0651483	0.293814	0.13051
82	2003	1.2898	52	0.0397536	0.0779107	0.279801	0.129127
82	2004	1.4565	53	0.0463968	0.0777846	0.280055	0.125829
82	2005	1.6601	51	0.0476789	0.0809931	0.331481	0.12434
82	2006	1.9027	50	0.0522425	0.0800466	0.323221	0.122946
82	2007	2.1689	50	0.0519611	0.0818783	0.31616	0.121574
82	2008	2.4103	50	0.0368653	0.0877751	0.325941	0.120551
82	2009	2.6864	47	0.0538915	0.0963918	0.354774	0.117811
82	2010	3.0035	48	0.0264373	0.103642	0.360736	0.117091
82	2011	3.2434	47	0.0434537	0.106497	0.363063	0.115984
82	2012	3.5704	46	0.0401356	0.100779	0.377419	0.114775
82	2013	3.931	44	0.039165	0.102563	0.423223	0.114747
82	2014	4.4632	42	0.0422675	0.104406	0.456374	0.115549
82	2015	4.8316	39	0.0440784	0.119945	0.467376	0.116896
82	2016	5.2185	36	0.042325	0.124124	0.457516	0.118207
82	2017	5.6276	34	0.0384026	0.132592	0.491972	0.119363
82	2018	6.0778	34	0.0334397	0.127105	0.423071	0.121447
83	2000	1.0917	56	0.0437847	0.0460197	0.300994	0.130107
83	2001	1.1899	55	0.0551382	0.0556836	0.315521	0.132217
83	2002	1.297	55	0.0687915	0.056681	0.308506	0.138066
83	2003	1.4277	56	0.08001	0.100878	0.291873	0.138416
83	2004	1.5882	57	0.0806694	0.100068	0.276006	0.144747
83	2005	1.7394	55	0.0772902	0.108102	0.310223	0.143524
83	2006	1.9674	55	0.0673971	0.101827	0.30703	0.143902
83	2007	2.2306	55	0.0554567	0.108017	0.301444	0.142926
83	2008	2.5304	55	0.0045859	0.110848	0.312312	0.142829
83	2009	2.7368	55	0.0347981	0.116896	0.330232	0.137158
83	2010	3.0166	56	0.0023042	0.116356	0.330128	0.137141
83	2011	3.4321	55	0.0299454	0.123897	0.333187	0.136138
83	2012	3.8043	53	0.0273564	0.125861	0.353872	0.13398
83	2013	4.1657	52	0.0284501	0.131843	0.369723	0.133213
83	2014	4.4155	52	0.0324898	0.131514	0.393156	0.130644
83	2015	4.7852	51	0.032947	0.156509	0.418515	0.128561
83	2016	5.156	51	0.0345121	0.148421	0.422223	0.128596
83	2017	5.5656	50	0.0433086	0.224523	0.64428	0.128978
83	2018	6.0134	51	0.026605	0.148351	0.386668	0.131012
84	2000	1.2281	58	0.0071995	0.0213895	0.464799	0.150125
84	2001	1.3386	57	0.004893	0.0219106	0.470402	0.150323
84	2002	1.4591	57	0.006259	0.0213649	0.462869	0.150977
84	2003	1.6035	57	0.0080776	0.0605525	0.426059	0.149539
84	2004	1.7727	57	0.0123429	0.0593954	0.451674	0.147416
84	2005	1.9805	54	0.0183236	0.0585026	0.42651	0.143666
84	2006	2.1716	55	0.020075	0.0781999	0.424026	0.141326
84	2007	2.4002	54	0.0217503	0.0819789	0.419868	0.138928
84	2008	2.6172	53	0.038954	0.0864859	0.446706	0.136919
84	2009	2.8021	52	0.0063376	0.0995355	0.500416	0.129802
84	2010	3.1201	52	0.0372592	0.106247	0.512163	0.127097
84	2011	3.1749	52	0.00193	0.108364	0.517075	0.12386
84	2012	3.482	51	0.0068534	0.105687	0.525808	0.122682
84	2013	3.7852	50	0.0077572	0.109383	0.533579	0.121221
84	2014	4.051	47	0.0076041	0.113636	0.560153	0.121445
84	2015	4.4026	44	0.0040627	0.123304	0.579837	0.123371
84	2016	4.7785	41	0.0031678	0.130695	0.589408	0.122249
84	2017	5.1866	40	0.0110891	0.34919	1.40415	0.121212
84	2018	5.6015	40	0.005763	0.14554	0.555614	0.12304
85	2000	0.9683	59	0.0234389	0.0141393	0.359143	0.131562
85	2001	1.0554	55	0.0370756	0.0167969	0.370276	0.137137
85	2002	1.1504	57	0.0563033	0.0182296	0.352773	0.141224
85	2003	1.2955	59	0.0769485	0.0550525	0.325616	0.141158
85	2004	1.4694	60	0.0805079	0.0568436	0.309681	0.143738
85	2005	1.6189	59	0.081705	0.0633376	0.322887	0.14064
85	2006	1.7828	60	0.0723261	0.0641205	0.319106	0.137297
85	2007	1.9238	60	0.0797317	0.0677611	0.316165	0.136872
85	2008	2.1177	60	0.0306858	0.0748747	0.330311	0.134883
85	2009	2.273	58	0.0475314	0.0839995	0.361984	0.129711
85	2010	2.7487	58	0.0270477	0.0865416	0.347518	0.126669
85	2011	3.152	57	0.041513	0.0898793	0.354328	0.124862
85	2012	3.5696	55	0.0389068	0.0901908	0.374924	0.12029
85	2013	3.9087	55	0.0434192	0.0963773	0.380261	0.116161
85	2014	4.2143	54	0.0457287	0.0998933	0.40179	0.119391
85	2015	4.5499	53	0.0475259	0.120567	0.42486	0.116859
85	2016	4.8926	52	0.0463056	0.114495	0.424248	0.116477
85	2017	5.3057	45	0.179646	0.439557	1.60524	0.122024
85	2018	5.7301	54	0.0426465	0.120868	0.397906	0.116667
86	2000	0.9585	57	0.0179752	0.0180397	0.371364	0.134955
86	2001	1.0448	54	0.0450868	0.0233552	0.413385	0.136263
86	2002	1.1388	54	0.0753706	0.0274192	0.404449	0.136627
86	2003	1.2607	53	0.0906276	0.0620925	0.371553	0.136303
86	2004	1.3487	55	0.0856429	0.0618122	0.352708	0.136076
86	2005	1.5561	55	0.0827397	0.0684267	0.369041	0.130057
86	2006	1.7503	57	0.0792995	0.0735002	0.35978	0.129164
86	2007	2.0046	57	0.0719147	0.0771482	0.357893	0.127463
86	2008	2.1822	57	0.0563926	0.0835032	0.369225	0.125532
86	2009	2.3242	55	0.0502765	0.0984821	0.40167	0.120539
86	2010	2.5729	55	0.0495738	0.0976554	0.396466	0.117855
86	2011	2.9367	54	0.0399573	0.0998214	0.401227	0.114477
86	2012	3.2987	53	0.0389145	0.100647	0.422919	0.110253
86	2013	3.622	53	0.0363593	0.0928972	0.424933	0.107657
86	2014	3.8959	51	0.0309084	0.114809	0.445397	0.105421
86	2015	4.2238	49	0.0281461	0.131337	0.462475	0.103219
86	2016	4.5794	48	0.0291152	0.126344	0.467903	0.101887
86	2017	4.9934	45	0.0654949	0.299354	1.09434	0.101504
86	2018	5.3928	47	0.0309428	0.146206	0.47709	0.104869
87	2000	0.9889	61	0.0123131	0.0092125	0.267389	0.133236
87	2001	1.0779	58	0.0158759	0.0117773	0.29052	0.136705
87	2002	1.1749	58	0.0340364	0.0129265	0.29011	0.140686
87	2003	1.3155	59	0.0564355	0.0523784	0.268053	0.140605
87	2004	1.5643	60	0.0518733	0.0490955	0.255302	0.142621
87	2005	1.7319	60	0.0509877	0.0552957	0.263656	0.14027
87	2006	1.9178	61	0.0461821	0.0569176	0.262656	0.137635
87	2007	2.1717	61	0.0425982	0.0576866	0.261371	0.136186
87	2008	2.3509	60	0.0160338	0.0648212	0.278409	0.134833
87	2009	2.5418	57	0.0233233	0.0713605	0.302177	0.131996
87	2010	2.9345	56	0.0085401	0.0794029	0.305125	0.131052
87	2011	3.3273	55	0.0155981	0.0760232	0.302148	0.129432
87	2012	3.6911	54	0.0164808	0.0762739	0.31709	0.1272
87	2013	4.0454	53	0.0126106	0.0786703	0.332316	0.124858
87	2014	4.3167	52	0.0096666	0.0812126	0.348612	0.1207
87	2015	4.6747	50	0.0131308	0.0943607	0.362982	0.11584
87	2016	5.0305	50	0.0111002	0.0952376	0.37238	0.110112
87	2017	5.4445	48	0.0294316	0.159174	0.670012	0.109866
87	2018	5.88	48	0.0165091	0.102761	0.37062	0.10962
88	2000	0.9481	57	0.0045443	0.0080777	0.286451	0.13615
88	2001	1.0334	56	0.004495	0.0144291	0.316146	0.13667
88	2002	1.1264	56	0.0124798	0.0171528	0.311816	0.135644
88	2003	1.2445	56	0.0265883	0.0675342	0.298023	0.13336
88	2004	1.391	56	0.0363624	0.0697323	0.279948	0.132831
88	2005	1.5387	53	0.0352573	0.075916	0.393816	0.129214
88	2006	1.7806	54	0.0329365	0.0759364	0.390447	0.129006
88	2007	1.9855	54	0.0262568	0.0792473	0.384012	0.130186
88	2008	2.1408	54	0.0024005	0.0818013	0.401738	0.131792
88	2009	2.2915	52	0.0153977	0.0931047	0.439733	0.130694
88	2010	2.5029	51	0.002001	0.100243	0.434222	0.134319
88	2011	2.9729	51	0.0061262	0.095636	0.44301	0.136112
88	2012	3.3164	50	0.0065934	0.100323	0.464962	0.136124
88	2013	3.6423	49	0.005213	0.108913	0.475527	0.136058
88	2014	3.9807	47	0.0053306	0.109988	0.496446	0.137382
88	2015	4.3193	46	0.0050216	0.136488	0.524081	0.136752
88	2016	4.6554	45	0.006188	0.147183	0.536744	0.137214
88	2017	5.0653	34	0.0391998	0.723889	2.95551	0.13786
88	2018	5.4705	43	0.0051409	0.139992		0.141104
89	2000	0.7853	47	0.0059672	0.0223898	0.451142	0.123702
89	2001	0.856	45	0.0056627	0.0307454	0.475755	0.124071
89	2002	0.933	45	0.00657	0.0361599	0.47554	0.123039
89	2003	1.0079	47	0.0073268	0.115688	0.389561	0.118449
89	2004	1.1477	49	0.006067	0.118004	0.371275	0.118073
89	2005	1.3006	46	0.0075717	0.113392	0.409417	0.115568
89	2006	1.4541	49	0.0082002	0.112745	0.397149	0.115534
89	2007	1.6388	53	0.0064455	0.115999	0.375029	0.114757
89	2008	1.8069	55	0.0189836	0.117114	0.371717	0.11304
89	2009	1.9539	53	0.0069558	0.152254	0.39941	0.109621
89	2010	2.2219	55	0.0060206	0.141746	0.384952	0.107427
89	2011	2.49	56	0.0031893	0.136406	0.374433	0.10483
89	2012	2.6232	53	0.0032899	0.142858	0.407672	0.103362
89	2013	2.8883	53	0.003878	0.156648	0.419914	0.101259
89	2014	3.0583	50	0.0038611	0.172128	0.451787	0.0997262
89	2015	3.3212	47	0.0032638	0.20126	0.480734	0.0984086
89	2016	3.6188	45	0.0032421	0.214195	0.48683	0.0972763
89	2017	3.9577	46	0.0082919	0.49892	1.12563	0.0930233
89	2018	4.2743	45	0.0033438	0.242042	0.487872	0.0930233
90	2000	0.9246	33	0.0076594	0.0740059	0.505184	0.125394
90	2001	1.0078	34	0.0074544	0.0921808	0.516248	0.120999
90	2002	1.0985	37	0.0063715	0.101538	0.50729	0.116101
90	2003	1.2213	41	0.0081874	0.13408	0.436012	0.113262
90	2004	1.3747	43	0.0087866	0.13643	0.412737	0.103189
90	2005	1.5524	40	0.0091227	0.114001	0.357436	0.10152
90	2006	1.8154	42	0.0118983	0.121781	0.339998	0.098157
90	2007	2.0736	44	0.0139951	0.13841	0.324152	0.0952529
90	2008	2.3575	46	0.0338436	0.156611	0.321936	0.0922807
90	2009	2.4939	45	0.013522	0.154585	0.33945	0.0898006
90	2010	2.7717	46	0.0138748	0.16301	0.329873	0.0888705
90	2011	3.0496	45	0.0090168	0.191655	0.325725	0.0865979
90	2012	3.4224	45	0.0135687	0.181935	0.340544	0.0843621
90	2013	3.7646	44	0.0139253	0.203928	0.356284	0.0833505
90	2014	4.1466	42	0.012078	0.185362	0.370923	0.0827692
90	2015	4.4845	41	0.0044409	0.219292	0.380217	0.0823747
90	2016	4.8423	41	0.0112473	0.201855	0.368511	0.0824742
90	2017	5.2516	34	0.0298489	0.28216	0.551746	0.0824742
90	2018	5.6717	33	0.0209885	0.23429	0.407726	0.0824742
91	2000	0.9946	58	0.0062341	0.0204654	0.248539	0.128901
91	2001	1.0841	59	0.0061646	0.0236794	0.269531	0.126468
91	2002	1.1817	57	0.0113696	0.0265451	0.27042	0.124491
91	2003	1.3609	58	0.0179576	0.0692259	0.263637	0.123052
91	2004	1.6113	58	0.0213627	0.0674326	0.25807	0.12232
91	2005	1.8313	53	0.0221059	0.0703713	0.351435	0.119943
91	2006	1.9953	53	0.0225288	0.0710719	0.349601	0.119966
91	2007	2.2245	54	0.0137565	0.0737167	0.346238	0.121832
91	2008	2.4181	53	0.0028632	0.0782631	0.361127	0.122792
91	2009	2.5889	52	0.0062958	0.086232	0.400832	0.120992
91	2010	2.7212	52	0.0010465	0.0918044	0.395825	0.123007
91	2011	3.049	50	0.0033534	0.0964019	0.411111	0.127028
91	2012	3.3979	49	0.0103038	0.0989011	0.448019	0.127631
91	2013	3.7038	48	0.0078563	0.104343	0.459598	0.128283
91	2014	3.9763	47	0.0050241	0.109662	0.486017	0.127935
91	2015	4.3266	44	0.0020391	0.128652	0.513999	0.128186
91	2016	4.7162	44	0.0057387	0.131943	0.516367	0.126667
91	2017	5.1374	44	0.0184307	0.346727	1.37665	0.125828
91	2018	5.5483	45	0.0039222	0.134112	0.485546	0.12562
92	2000	0.8333	39	0.0024879	0.0311082	0.543709	0.121611
92	2001	0.9083	42	0.0042018	0.0444816	0.530548	0.123387
92	2002	0.9901	43	0.0044224	0.0476379	0.506164	0.12159
92	2003	1.0803	44	0.0046779	0.161609	0.476702	0.120289
92	2004	1.1897	47	0.0064164	0.14619	0.448805	0.115695
92	2005	1.2846	45	0.0052017	0.150053	0.41865	0.112137
92	2006	1.6448	46	0.0043205	0.155603	0.409857	0.112383
92	2007	1.8596	47	0.0039116	0.163349	0.389659	0.111343
92	2008	1.771	49	0.551922	0.169624	0.4014	0.110363
92	2009	2.0446	48	0.0036408	0.206509	0.425619	0.108396
92	2010	2.1093	50	0.562788	0.203838	0.401221	0.106682
92	2011	2.3391	50	0.0035845	0.193285	0.395741	0.110068
92	2012	2.6309	50	0.0073327	0.187832	0.415035	0.104684
92	2013	2.9045	51	0.0080537	0.19874	0.428048	0.104358
92	2014	3.0413	48	0.0104184	0.206582	0.452911	0.102333
92	2015	3.2875	46	0.0123553	0.253175	0.470663	0.103649
92	2016	3.5968	45	0.0121459	0.282317	0.472335	0.104478
92	2017	3.8996	36	0.0448436	1.16078	1.94963	0.100372
92	2018	4.2115	41	0.0050727	0.309766	0.489658	0.103704
93	2000	0.6015	49	0.0324856	0.0568644	0.456581	0.157515
93	2001	0.6556	49	0.0400822	0.0618917	0.452891	0.162226
93	2002	0.7146	50	0.0365321	0.0664469	0.447593	0.163245
93	2003	0.7786	50	0.0444569	0.0957342	0.427731	0.159877
93	2004	0.8615	50	0.0443497	0.0967616	0.406603	0.155168
93	2005	0.9684	45	0.0390214	0.0860056	0.380043	0.15034
93	2006	1.1013	48	0.0536071	0.0958193	0.35791	0.14328
93	2007	1.3426	49	0.0576443	0.125189	0.351415	0.138401
93	2008	1.559	50	0.02384	0.133497	0.353405	0.134982
93	2009	1.7158	53	0.0278638	0.116957	0.334623	0.133162
93	2010	1.905	54	0.0185612	0.117602	0.310564	0.132963
93	2011	2.2458	55	0.0321983	0.130586	0.305538	0.122277
93	2012	2.5434	55	0.0251092	0.13738	0.310641	0.112794
93	2013	2.8082	55	0.0254181	0.135002	0.316899	0.11331
93	2014	2.9348	55	0.0258701	0.134887	0.321732	0.113566
93	2015	3.1989	53	0.0275839	0.136507	0.385786	0.115407
93	2016	3.4852	51	0.0299569	0.137042	0.389791	0.116438
93	2017	3.6698	47	0.0423751	0.200592	0.566965	0.118439
93	2018	3.9633	46	0.0273226	0.128457	0.380516	0.121372
94	2000	0.5465	52	0.0182263	0.0483634	0.351921	0.141026
94	2001	0.5957	52	0.0171011	0.0438853	0.342008	0.145873
94	2002	0.6493	55	0.0357223	0.0600595	0.326392	0.146162
94	2003	0.7327	57	0.0610197	0.0867817	0.308939	0.138504
94	2004	0.8553	58	0.0523628	0.0841954	0.297142	0.138048
94	2005	0.9629	53	0.0525831	0.0939968	0.301351	0.130377
94	2006	1.0841	56	0.0568191	0.108436	0.291256	0.123565
94	2007	1.3234	57	0.0604401	0.113926	0.28479	0.120238
94	2008	1.4462	61	0.0214946	0.112461	0.271056	0.11478
94	2009	1.5764	63	0.0498587	0.12026	0.267746	0.1093
94	2010	1.8726	65	0.0166472	0.130281	0.25929	0.105577
94	2011	2.101	66	0.0405377	0.143632	0.25389	0.105371
94	2012	2.3784	66	0.0451344	0.157527	0.26163	0.0954877
94	2013	2.6264	66	0.0484155	0.15224	0.266705	0.0917295
94	2014	2.7384	64	0.0532852	0.150211	0.283006	0.089961
94	2015	2.9766	57	0.0583122	0.160205	0.298306	0.0882299
94	2016	3.2315	56	0.0617973	0.151676	0.306794	0.0850515
94	2017	3.5127	56	0.0954024	0.243604	0.489451	0.0902062
94	2018	3.7937	52	0.0588651	0.139404	0.313635	0.0899743
95	2000	0.5525	39	0.0068286	0.0367375	0.443369	0.167279
95	2001	0.6022	40	0.0360105	0.049375	0.443136	0.172587
95	2002	0.6564	40	0.0263471	0.0483101	0.430736	0.175048
95	2003	0.7237	43	0.032071	0.0925008	0.426079	0.179747
95	2004	0.811	41	0.031461	0.0770056	0.385219	0.175808
95	2005	0.8875	38	0.0305534	0.0856092	0.375493	0.170212
95	2006	1.0175	39	0.0317766	0.116061	0.372676	0.163163
95	2007	1.144	39	0.0374132	0.134245	0.381364	0.157007
95	2008	1.2705	40	0.0148773	0.151319	0.393827	0.148866
95	2009	1.3483	44	0.0309001	0.164875	0.42658	0.138781
95	2010	1.5375	47	0.0105366	0.167754	0.423727	0.126273
95	2011	1.8143	49	0.0420165	0.181087	0.409214	0.12052
95	2012	2.0629	5	0.0573794	0.184977	0.417329	0.112181
95	2013	2.2738	51	0.0622249	0.190007	0.421509	0.107229
95	2014	2.4147	52	0.066704	0.181166	0.440034	0.108111
95	2015	2.6369	48	0.0691889	0.195296	0.455405	0.109977
95	2016	2.8653	44	0.0720791	0.193426	0.464697	0.113158
95	2017	4.5555	49	0.128676	0.352492	0.858552	0.11811
95	2018	4.9199	44	0.0539706	0.172509	0.480245	0.122396
96	2000	0.4502	47	0.0166033	0.0469172	0.353192	0.168987
96	2001	0.4907	47	0.0107286	0.0558641	0.353139	0.175445
96	2002	0.5349	49	0.0245343	0.0589385	0.336317	0.175446
96	2003	0.5919	51	0.0394471	0.0863768	0.326101	0.17466
96	2004	0.742	52	0.0072546	0.0928402	0.293727	0.166966
96	2005	0.8599	53	0.0454646	0.0962033	0.308074	0.159852
96	2006	1.066	54	0.047089	0.106159	0.306748	0.153468
96	2007	1.2003	55	0.0369697	0.119291	0.316702	0.153078
96	2008	1.3002	61	0.0637969	0.119717	0.295124	0.142478
96	2009	1.4046	63	0.0161412	0.136895	0.312708	0.128278
96	2010	1.5376	64	0.0790627	0.134235	0.310178	0.120661
96	2011	1.8218	65	0.0147484	0.154521	0.312813	0.113925
96	2012	2.0733	64	0.017549	0.190532	0.328072	0.105127
96	2013	2.2919	62	0.0186403	0.205796	0.355428	0.105836
96	2014	2.6267	57	0.0156387	0.184942	0.44137	0.107642
96	2015	2.8106	48	0.0143752	0.170298	0.509577	0.107474
96	2016	2.8098	47	0.0153667	0.22618	0.531689	0.102828
96	2017	2.4194	45	0.0255972	0.370683	0.911197	0.102564
96	2018	2.6129	47	0.0166558	0.216332	0.53738	0.105128
97	2000	0.6499	59	0.0124989	0.0593797	0.281653	0.146122
97	2001	0.7084	59	0.010796	0.0604054	0.276921	0.152353
97	2002	0.7722	60	0.0228726	0.0718701	0.26794	0.153701
97	2003	0.8798	65	0.0128976	0.0898087	0.243415	0.153115
97	2004	1.0192	69	0.0165695	0.0819238	0.198618	0.144706
97	2005	1.1935	65	0.0105841	0.0784034	0.173123	0.141277
97	2006	1.3705	64	0.0160551	0.0891474	0.171301	0.135103
97	2007	1.6137	66	0.0475704	0.118268	0.162611	0.12771
97	2008	1.833	68	0.0097557	0.111721	0.166547	0.121936
97	2009	2.039	67	0.0587173	0.120248	0.188841	0.118498
97	2010	2.3158	69	0.0160503	0.106691	0.182242	0.115957
97	2011	2.7329	68	0.0559817	0.120867	0.197602	0.115879
97	2012	3.0937	66	0.0686295	0.154522	0.213425	0.109676
97	2013	3.4048	65	0.0836688	0.156705	0.233089	0.105035
97	2014	3.256	62	0.0811583	0.136864	0.280195	0.100924
97	2015	3.5262	57	0.088502	0.148121	0.306562	0.0958862
97	2016	3.8142	55	0.093172	0.143059	0.315061	0.0960699
97	2017	3.6106	54	0.147427	0.218407	0.507848	0.0786026
97	2018	3.8994	54	0.0857285	0.118115	0.30757	0.0960699
98	2000	0.5105	49	0.0083827	0.052046	0.325465	0.165716
98	2001	0.5564	49	0.0089649	0.0568106	0.32352	0.18684
98	2002	0.6065	50	0.0116757	0.0549813	0.318017	0.193569
98	2003	0.6568	53	0.0191259	0.0844553	0.308003	0.196136
98	2004	0.729	55	0.0171477	0.0749258	0.269674	0.191031
98	2005	0.8604	56	0.0021441	0.0898565	0.260207	0.185873
98	2006	0.9807	54	0.0119939	0.105325	0.275606	0.180302
98	2007	1.1644	56	0.0179896	0.112593	0.272267	0.176534
98	2008	1.2851	60	0.0399549	0.117366	0.255586	0.169107
98	2009	1.3735	61	0.0246367	0.145913	0.284859	0.160145
98	2010	1.519	65	0.0466909	0.142826	0.271931	0.146429
98	2011	1.7875	66	0.0350609	0.157306	0.267217	0.137917
98	2012	2.036	66	0.0384382	0.174903	0.276647	0.128722
98	2013	2.246	67	0.0404282	0.154508	0.277772	0.126154
98	2014	2.3787	63	0.0440156	0.152715	0.289323	0.115653
98	2015	2.569	58	0.0491291	0.172853	0.372644	0.113672
98	2016	2.7248	56	0.0538511	0.178535	0.395298	0.110599
98	2017	2.745	59	0.0738439	0.245255	0.566892	0.105991
98	2018	2.9646	55	0.0172604	0.169207	0.329358	0.123853
99	2000	0.57	56	0.0149073	0.0653509	0.319793	0.141014
99	2001	0.6213	56	0.0318817	0.0668738	0.315881	0.144046
99	2002	0.6772	56	0.0356766	0.074005	0.309232	0.145336
99	2003	0.7111	58	0.0365154	0.0893028	0.291011	0.141024
99	2004	0.795	63	0.0316555	0.0885225	0.250956	0.153567
99	2005	0.9524	62	0.0270162	0.0867234	0.232012	0.139989
99	2006	1.128	67	0.0327307	0.0845167	0.199629	0.133634
99	2007	1.3266	68	0.0304902	0.0912032	0.19925	0.125323
99	2008	1.5172	67	0.0374849	0.109925	0.217123	0.119096
99	2009	1.6769	68	0.0517219	0.141502	0.24386	0.115556
99	2010	1.8689	73	0.0341971	0.122824	0.212457	0.112282
99	2011	2.1825	75	0.0265381	0.121958	0.203229	0.108491
99	2012	2.4685	73	0.0339023	0.15515	0.220899	0.103369
99	2013	2.7154	72	0.0366806	0.147801	0.228572	0.102291
99	2014	2.9234	71	0.0167885	0.146993	0.264108	0.100406
99	2015	3.1748	62	0.0152526	0.121569	0.298726	0.0993225
99	2016	3.0633	60	0.0168628	0.157834	0.319315	0.0818713
99	2017	4.4077	64	0.0207033	0.181854	0.389495	0.0818713
99	2018	4.7603	58	0.0177599	0.126269	0.298576	0.0818713
100	2000	0.5069	45	0.0139372	0.0278286	0.351152	0.164937
100	2001	0.5525	44	0.0146649	0.0289184	0.361705	0.171344
100	2002	0.6022	44	0.0042312	0.0336221	0.365198	0.17222
100	2003	0.676	45	0.0034562	0.0990763	0.357425	0.173496
100	2004	0.7356	47	0.0034626	0.101785	0.330388	0.167163
100	2005	0.8396	41	0.0085685	0.107637	0.338795	0.162431
100	2006	0.9585	42	0.009325	0.126106	0.33907	0.161296
100	2007	1.071	41	0.0182912	0.140381	0.337042	0.156205
100	2008	1.2418	42	0.0127811	0.158889	0.343053	0.150972
100	2009	1.3454	47	0.0146413	0.18161	0.373621	0.147188
100	2010	1.5146	53	0.0119303	0.163779	0.342758	0.138023
100	2011	1.8004	55	0.0144988	0.176756	0.326952	0.126814
100	2012	2.0453	56	0.0151658	0.180686	0.33872	0.11283
100	2013	2.2683	53	0.0197286	0.197234	0.369185	0.104472
100	2014	2.2109	53	0.0106069	0.193911	0.388625	0.0978096
100	2015	2.3966	50	0.0080206	0.237684	0.429211	0.093956
100	2016	2.6502	47	0.0078406	0.220191	0.445202	0.0926276
100	2017	2.531	44	0.0254129	0.72596	1.48727	0.079096
100	2018	2.7334	50	0.0087977	0.219124	0.424954	0.0909091
101	2000	0.5319	30	0.0040623	0.0446792	0.345488	0.1446
101	2001	0.5798	30	0.0057746	0.0524291	0.345197	0.146526
101	2002	0.632	31	0.0069041	0.056292	0.341647	0.144462
101	2003	0.6895	34	0.0237045	0.129577	0.332911	0.142945
101	2004	0.7609	36	0.0264082	0.124041	0.309741	0.129826
101	2005	0.8528	36	0.026939	0.130577	0.336612	0.127263
101	2006	0.9722	38	0.0279689	0.143933	0.330262	0.121713
101	2007	1.1362	37	0.0366878	0.157603	0.342826	0.113934
101	2008	1.2801	39	0.0316684	0.184982	0.361838	0.105629
101	2009	1.4068	41	0.0369138	0.217456	0.402969	0.0984522
101	2010	1.5834	44	0.0257041	0.235939	0.407227	0.0926714
101	2011	1.8669	46	0.0356976	0.25401	0.391592	0.0889264
101	2012	2.1208	46	0.0325812	0.296445	0.404944	0.0873048
101	2013	2.3355	46	0.0333182	0.290724	0.417015	0.0858887
101	2014	2.4194	46	0.033716	0.29461	0.499628	0.0844279
101	2015	2.6226	40	0.0187661	0.301035	0.529561	0.0833503
101	2016	2.8393	39	0.0184846	0.2965	0.542834	0.0810811
101	2017	3.8465	31	0.0407496	0.64715	1.21541	0.0810811
101	2018	4.1542	35	0.0195365	0.273803	0.556767	0.0805369
102	2000	0.5224	41	0.0136546	0.0173354	0.256541	0.163533
102	2001	0.5694	41	0.007173	0.0205785	0.2607	0.167624
102	2002	0.6207	41	0.0052021	0.0213648	0.262394	0.176475
102	2003	0.678	44	0.011059	0.077173	0.260762	0.175544
102	2004	0.7412	41	0.0108196	0.0755008	0.243508	0.17301
102	2005	0.8337	38	0.0060749	0.0923135	0.288142	0.163904
102	2006	0.9529	39	0.0278539	0.11487	0.288712	0.156481
102	2007	1.0904	41	0.0337048	0.142231	0.289832	0.147919
102	2008	1.2254	43	0.0111205	0.160912	0.29684	0.140108
102	2009	1.3367	45	0.0110624	0.187253	0.318675	0.128795
102	2010	1.5103	49	0.0086432	0.184169	0.30877	0.124556
102	2011	1.7917	52	0.0275518	0.215461	0.299204	0.117907
102	2012	2.0426	52	0.0349452	0.237992	0.305759	0.107078
102	2013	2.2591	53	0.0413943	0.230976	0.311632	0.103404
102	2014	2.2091	54	0.0467149	0.221382	0.334649	0.101557
102	2015	2.4168	53	0.0505095	0.231759	0.350005	0.0985614
102	2016	2.6286	50	0.0533905	0.235345	0.362063	0.0947137
102	2017	2.7792	66	0.190826	0.878402	1.3268	0.0837004
102	2018	3.0015	52	0.0511359	0.225332	0.354687	0.0947137
103	2000	0.5085	26	0.0004046	0.0314809	0.509711	0.159104
103	2001	0.5543	25	0.0004953	0.0434565	0.530272	0.18407
103	2002	0.6042	25	0.0026081	0.044162	0.529574	0.186001
103	2003	0.6596	28	0.0024961	0.130148	0.538073	0.18582
103	2004	0.7096	26	0.0087068	0.135069	0.496699	0.197018
103	2005	0.775	29	0.0110834	0.130025	0.450019	0.187969
103	2006	0.8817	31	0.0120095	0.149327	0.432503	0.179592
103	2007	1.0863	33	0.0109429	0.161545	0.424758	0.174589
103	2008	1.1727	33	0.0092474	0.189926	0.439008	0.160763
103	2009	1.2692	36	0.0054419	0.220459	0.464226	0.150435
103	2010	1.3981	39	0.0125671	0.227689	0.452604	0.138658
103	2011	1.6686	40	0.0049115	0.253829	0.451692	0.125785
103	2012	1.8972	41	0.0068942	0.282897	0.463423	0.110646
103	2013	2.0933	41	0.0078301	0.294265	0.478144	0.11108
103	2014	2.1715	42	0.0085046	0.297187	0.503301	0.112926
103	2015	2.3496	41	0.0090729	0.340523	0.532335	0.115274
103	2016	2.5483	40	0.0096228	0.310876	0.541692	0.116761
103	2017	2.5696	35	0.027267	0.948606	1.56873	0.11028
103	2018	2.7751	42	0.0154998	0.326605	0.546853	0.123249
104	2000	0.4643	22	0.0030363	0.0255905	0.30016	0.187262
104	2001	0.5061	22	0.0034526	0.0281735	0.292477	0.19988
104	2002	0.5516	22	0.0061176	0.0325293	0.301925	0.21456
104	2003	0.6201	23	0.004313	0.0886583	0.309237	0.21133
104	2004	0.7013	24	0.0026273	0.085937	0.269412	0.19513
104	2005	0.7909	24	0.0071191	0.0837641	0.272837	0.184857
104	2006	0.8945	27	0.0054535	0.110336	0.270197	0.172591
104	2007	1.0562	30	0.009809	0.119843	0.270605	0.164882
104	2008	1.1784	33	0.0270329	0.140364	0.276563	0.150992
104	2009	1.3147	34	0.0139248	0.17664	0.310125	0.139643
104	2010	1.4668	38	0.0344068	0.173982	0.29819	0.12765
104	2011	1.7562	41	0.0225334	0.195342	0.285672	0.114204
104	2012	1.9731	41	0.0255611	0.211813	0.250042	0.101059
104	2013	2.1712	42	0.0298142	0.219517	0.29938	0.102025
104	2014	2.1941	42	0.0317586	0.216815	0.301821	0.105262
104	2015	2.363	38	0.0340811	0.238385	0.343494	0.105988
104	2016	2.5533	38	0.0358857	0.230317	0.352802	0.108563
104	2017	2.6555	38	0.0822854	0.536976	0.82843	0.111281
104	2018	2.8679	37	0.0372655	0.243272	0.340041	0.117199
105	2000	0.4039	32	0.0072079	0.033134	0.429981	0.150896
105	2001	0.4403	32	0.0013336	0.0367986	0.431089	0.150719
105	2002	0.4799	32	0.0039144	0.0388455	0.424634	0.150281
105	2003	0.514	35	0.0021141	0.131374	0.426127	0.146378
105	2004	0.6103	35	0.0058274	0.127293	0.393881	0.140711
105	2005	0.781	34	0.0039201	0.125191	0.381838	0.132834
105	2006	0.8943	34	0.0077917	0.148475	0.382886	0.135789
105	2007	1.0459	38	0.0101179	0.163337	0.36981	0.132521
105	2008	1.1807	39	0.0111315	0.185833	0.371148	0.130337
105	2009	1.3157	41	0.0133831	0.227566	0.403323	0.124594
105	2010	1.4508	42	0.0165823	0.219479	0.414044	0.12118
105	2011	1.7269	45	0.0175005	0.255416	0.403569	0.117263
105	2012	1.9369	46	0.0205675	0.273461	0.416747	0.105364
105	2013	2.1274	47	0.0186389	0.28311	0.429841	0.102428
105	2014	2.061	47	0.0197271	0.293486	0.46312	0.097016
105	2015	2.2238	46	0.0237252	0.3555	0.476836	0.0951472
105	2016	2.4728	44	0.0227828	0.308741	0.48862	0.0954003
105	2017	3.0407	44	0.0555646	0.705488	1.13675	0.0867347
105	2018	3.2839	41	0.0258448	0.320623	0.51898	0.10017
106	2000	0.4807	26	0.0021148	0.0240742	0.409672	0.16731
106	2001	0.5239	24	0.0035779	0.0294511	0.427736	0.175239
106	2002	0.5711	24	0.0074392	0.0317552	0.431845	0.182671
106	2003	0.6434	26	0.0113099	0.0884245	0.437443	0.183595
[truncated: 3,435 more rows]
